# Supplementary material for: Genomic diversity of multidrug-resistant Rhodococcus equi: novel sequence types, pangenome architecture, and phylogenomic evolution
Source: Appl Environ Microbiol. 2026 Jun 4;92(7):e02486-25. doi: 10.1128/aem.02486-25 (PMC13390474; doi:10.1128/aem.02486-25)
Supplement: File S1 — Metadata and genomic information for R. equi genomes included in this study. [file aem.02486-25-s0001.xlsx]

## Sheet: Biosample metadata
Biosample ID	Bioproject	Sample ID	Location	Host	Year	Sampling site
SAMN49976731	PRJNA1291752	R1	USA:Kentucky	Horse	2022	lung, mesocolonic abscess
SAMN49976732	PRJNA1291752	R2	USA:Kentucky	Horse	2022	bronchial abscesses
SAMN49976733	PRJNA1291752	R3	USA:Kentucky	Horse	2022	mesenteric pyogranuloma
SAMN49976734	PRJNA1291752	R4	USA:Kentucky	Horse	2022	spleen, mesenteric lymph nodes
SAMN49976735	PRJNA1291752	R5	USA:Kentucky	Horse	2022	mesenteric lymph node, lung
SAMN49976736	PRJNA1291752	R6	USA:Kentucky	Horse	2022	Lung
SAMN49976737	PRJNA1291752	R7	USA:Kentucky	Horse	2022	Lung
SAMN49976738	PRJNA1291752	R8	USA:Kentucky	Horse	2022	Lung
SAMN49976739	PRJNA1291752	R10	USA:Kentucky	Horse	2022	Lung
SAMN49976740	PRJNA1291752	R11	USA:Kentucky	Horse	2022	Lung
SAMN49976741	PRJNA1291752	R12	USA:Kentucky	Horse	2022	feces
SAMN49976742	PRJNA1291752	R13	USA:Kentucky	Horse	2022	Lung
SAMN49976743	PRJNA1291752	R14	USA:Kentucky	Horse	2022	Lung
SAMN49976744	PRJNA1291752	R16	USA:Kentucky	Horse	2022	Lung
SAMN49976745	PRJNA1291752	R17	USA:Kentucky	Horse	2022	Lung
SAMN49976746	PRJNA1291752	R18	USA:Kentucky	Horse	2022	Lung
SAMN49976747	PRJNA1291752	R19	USA:Kentucky	Horse	2022	Lung
SAMN49976748	PRJNA1291752	R20	USA:Kentucky	Horse	2022	Lung
SAMN49976749	PRJNA1291752	R21	USA:Kentucky	Horse	2022	Lung
SAMN49976750	PRJNA1291752	R22	USA:Kentucky	Horse	2022	Lung
SAMN49976751	PRJNA1291752	R23	USA:Kentucky	Horse	2022	Lung
SAMN49976752	PRJNA1291752	R24	USA:Kentucky	Horse	2022	Lung
SAMN49976753	PRJNA1291752	R25	USA:Kentucky	Horse	2022	Mesenteric absc
SAMN49976754	PRJNA1291752	R26	USA:Kentucky	Horse	2022	Lung
SAMN49976755	PRJNA1291752	R27	USA:Kentucky	Horse	2022	Mesenteric absc
SAMN49976756	PRJNA1291752	R28	USA:Kentucky	Horse	2022	Mesenteric absc
SAMN49976757	PRJNA1291752	R29	USA:Kentucky	Horse	2022	Shoulder
SAMN49976758	PRJNA1291752	R30	USA:Kentucky	Horse	2022	Lung
SAMN49976759	PRJNA1291752	R31	USA:Kentucky	Horse	2022	Joint
SAMN49976760	PRJNA1291752	R32	USA:Kentucky	Horse	2022	Lung
SAMN49976761	PRJNA1291752	R33	USA:Kentucky	Horse	2022	Lung
SAMN49976762	PRJNA1291752	R34	USA:Kentucky	Horse	2022	Lung
SAMN49976763	PRJNA1291752	R35	USA:Kentucky	Horse	2022	Lung
SAMN49976764	PRJNA1291752	R36	USA:Kentucky	Horse	2022	Joint
SAMN49976765	PRJNA1291752	R37	USA:Kentucky	Horse	2022	Lung
SAMN49976766	PRJNA1291752	R38	USA:Kentucky	Horse	2022	Lung
SAMN49976767	PRJNA1291752	R39	USA:Kentucky	Horse	2022	Thoracic Lymphnode
SAMN49976768	PRJNA1291752	R40	USA:Kentucky	Horse	2022	Abdominal Abscess
SAMN49976769	PRJNA1291752	R41	USA:Kentucky	Horse	2022	Lung
SAMN49976770	PRJNA1291752	R42	USA:Kentucky	Horse	2022	Lung
SAMN49976771	PRJNA1291752	R43	USA:Kentucky	Horse	2022	Lung
SAMN49976772	PRJNA1291752	R44	USA:Kentucky	Horse	2022	Lung
SAMN49976773	PRJNA1291752	R45	USA:Kentucky	Horse	2022	Lung
SAMN49976774	PRJNA1291752	R46	USA:Kentucky	Horse	2022	mesenteric pyogranuloma
SAMN49976775	PRJNA1291752	R47	USA:Kentucky	Horse	2022	Lumbar vertebrate
SAMN49976776	PRJNA1291752	R48	USA:Kentucky	Horse	2022	lung

## Sheet: WGS Summary Statistics
Isolate	Per_base_sequnce_quality_R1	Per_base_sequnce_quality_R2	Length_bp	Contigs	Coverage	GC_percent	N50	N90	N_ratio	Coding_density_percent	CDS	Hypotheticals	Pseudogenes	Average_genes_per_isolates	tRNA	tmRNA	rRNA	ncRNA	ncRNA_regions	CRISPR_arrays	sORFs	Gaps	oriCs	oriVs	oriTs
R1	37.3706	33.5632	5353034	35	16.82	68.7	709231	101118	0	92	5077	265	6	5110	57	1	5	5	14	0	1	0	1	0	0
R10	37.3676	33.675	5188937	29	21.5158	68.8	724919	166375	0	91.9	4912	236	6	4963	57	1	5	5	14	0	1	0	1	0	0
R11	35.0224	33.306	5197946	126	6.65374	68.7	87550	30771	0	92	4972	290	6	4965	54	1	5	5	14	0	1	0	1	0	0
R12	35.0313	33.3478	5196125	92	8.74892	68.7	161596	43100	0	91.7	4938	251	8	4943	57	1	4	5	14	0	1	0	0	1	0
R13	35.0224	34.9254	5162901	32	23.11	68.8	674488	152583	0	92.1	4851	207	9	4883	52	1	5	5	14	0	1	0	1	0	0
R14	37.3676	33.6779	5606016	51	15.2319	68.6	426057	109667	0	91.5	5391	455	7	5408	56	1	5	5	14	0	1	0	1	0	0
R16	37.3676	34.0074	5187347	40	9.47182	68.7	443900	148751	0	91.9	4884	238	4	4916	55	1	8	5	14	0	1	0	1	0	0
R17	37.3676	33.6044	5229966	34	11.7192	68.8	939864	159786	0	92.1	4878	198	5	4921	53	1	5	5	14	0	1	0	1	0	0
R18	37.3676	33.6132	5437399	84	14.6802	68.7	370390	101118	0	92	5231	334	6	5228	59	1	5	5	14	0	1	0	1	0	0
R19	37.3015	33.7618	5194086	34	21.0264	68.8	668891	154870	0	91.7	4850	203	4	4887	53	1	7	5	14	0	1	0	1	0	0
R2	37.3676	33.475	5130093	58	13.5268	68.8	374525	146131	0	91.8	4822	217	7	4821	53	1	5	5	16	0	1	0	1	0	0
R20	35.0836	33.2463	5317764	146	6.84325	68.7	90655	19871	0	91.2	5060	325	11	5038	52	1	7	5	15	0	1	0	1	0	0
R21	37.3676	33.8662	5132944	20	22.775	68.8	1021319	336405	0	91.8	4760	180	8	4810	52	1	6	5	15	0	1	0	1	0	0
R22	35.106	33.3358	5059644	68	8.24717	68.8	248347	68305	0	91.8	4723	174	6	4752	53	1	5	5	14	0	1	0	1	0	0
R23	37.3676	33.4529	5152800	21	13.6028	68.8	880274	171612	0	91.9	4821	205	14	4867	54	1	6	5	14	0	1	0	1	0	0
R24	37.3603	33.6044	5068884	28	16.8657	68.9	775351	179808	0	91.9	4721	159	7	4759	52	1	5	5	16	0	1	0	1	0	0
R25	35.0164	33.0985	5082008	126	6.408	68.7	84720	27686	0	91.5	4828	284	5	4831	53	1	5	5	14	0	1	0	0	1	0
R26	35.0104	33.0776	5170470	95	6.65005	68.8	129071	37167	0	92	4839	243	9	4851	52	1	6	5	15	0	1	0	1	0	0
R27	37.3676	33.4794	5270675	164	15.8161	68.7	922824	221741	0	91.7	5033	357	6	4982	55	1	6	5	15	0	1	0	1	0	0
R28	37.3676	33.625	5102144	31	17.9745	68.7	799954	225745	0	91.8	4829	255	8	4872	55	1	5	5	14	0	1	0	1	0	0
R29	35.0313	34.8657	5139987	51	8.98667	68.8	232030	63347	0	91.9	4852	211	8	4869	55	1	5	5	14	0	1	0	1	0	0
R3	37.3603	33.5074	5042058	20	18.479	68.8	912038	223763	0	91.7	4714	183	5	4765	53	1	5	5	14	0	1	0	1	0	0
R30	35.0104	33.2731	5098925	41	10.2671	68.8	313520	64911	0	91.9	4773	185	13	4809	52	1	6	5	15	0	1	0	1	0	0
R31	35.0701	34.8597	5208287	51	22.6111	68.8	381055	73943	0	92.1	4882	247	5	4911	52	1	6	5	15	0	1	0	1	0	0
R32	35.0134	33.2731	5181183	80	7.35235	68.8	196083	36599	0	92	4845	198	8	4835	52	1	5	5	14	0	1	0	1	0	0
R33	35.0194	33.1045	5075006	83	6.86719	68.9	118646	31587	0	91.9	4775	200	6	4793	53	1	6	5	14	0	1	0	1	0	0
R34	35.0164	33.1493	5064174	102	6.15179	68.8	89479	27229	0	91.8	4762	238	7	4762	52	1	5	5	14	0	1	0	1	0	0
R35	35.0284	33.0537	5289521	119	7.23044	68.7	104603	25872	0	91.7	5042	350	5	5024	54	1	6	5	14	0	1	0	1	0	0
R36	35.0284	33.1373	5294533	124	6.9921	68.7	132300	26764	0	91.7	5043	349	5	5040	54	1	6	5	14	0	1	0	1	0	0
R37	35.0284	32.809	5226001	164	6.18985	68.7	68633	17689	0	91.8	5012	350	4	4986	53	1	8	5	14	0	1	0	1	0	0
R38	35.2409	35.0606	5245817	31	16.2174	68.7	604781	137691	0	91.4	4892	216	10	4941	54	1	5	5	15	0	1	0	1	0	0
R39	35.2076	35.0485	5053908	40	12.4616	68.9	375794	73847	0	91.9	4719	164	7	4767	52	1	6	5	15	0	1	0	1	0	0
R4	37.3676	33.7044	5371049	40	18.9291	68.7	729024	109667	0	92	5101	261	7	5132	55	1	5	5	14	0	1	0	1	0	0
R40	35.2106	35.0091	5210985	28	14.3036	68.7	784289	171575	0	91.9	4884	225	4	4935	55	1	6	5	15	0	1	0	1	0	0
R41	35.2833	34.8803	5182999	37	33.5442	68.7	359932	164534	0	91.7	4845	229	7	4888	53	1	6	5	15	0	1	0	1	0	0
R42	35.2167	34.9606	5164551	50	22.3259	68.7	336261	110025	0	91.9	4845	231	4	4877	54	1	8	5	14	0	1	0	1	0	0
R43	35.2076	35.0894	5179112	46	45.9399	68.7	923183	252585	0	91.9	4809	210	7	4836	52	1	6	5	15	0	1	0	1	0	0
R44	35.2197	34.997	5089403	28	19.2954	68.8	371852	169586	0	91.8	4771	199	4	4824	54	1	5	5	14	0	1	0	1	0	0
R45	35.2106	35.0864	5210576	48	25.1536	68.8	301262	94425	0	92.1	4886	248	5	4923	52	1	6	5	16	0	1	0	1	0	0
R46	35.2045	35.0242	5249880	30	25.8043	68.8	550050	172652	0	92.1	4934	265	5	4981	52	1	6	5	15	0	1	0	1	0	0
R47	35.2409	35.0273	5101455	26	26.1111	68.8	509122	153827	0	91.9	4773	178	6	4817	54	1	5	5	14	0	1	0	1	0	0
R48	35.2652	34.5333	5224638	115	5.30859	68.8	105146	25684	0	92	4942	254	9	4927	54	1	5	5	14	0	1	0	1	0	0
R5	37.3676	33.8721	5052316	21	20.3879	68.9	2557604	223682	0	91.9	4705	161	6	4753	53	1	5	5	14	0	1	0	1	0	0
R6	37.3676	33.8426	5149717	33	18.0057	68.8	805568	172719	0	91.9	4826	217	5	4871	53	1	8	5	14	0	1	0	1	0	0
R7	35.2164	34.8866	5087507	71	10.1902	68.8	187531	55101	0	91.8	4800	216	8	4755	53	1	5	5	14	0	1	0	0	1	0
R8	37.3676	33.7897	5217300	43	20.0064	68.7	426309	86408	0	91.9	4935	254	5	4964	53	1	6	5	14	0	1	0	1	0	0

## Sheet: SNP based Allelic distance
Isolate1	Source1	Country1	Isolate2	Source2	Country2	SNP_Difference
103S	horse	N/A	2018	missing	USA:Memphis,Nebraska	0
103S	horse	N/A	ATCC_13557		N/A	38103
103S	horse	N/A	ATCC_33701		N/A	32246
103S	horse	N/A	ATCC_33707		N/A	38240
103S	horse	N/A	AcN21-7	missing	China:Shenzhen	38100
103S	horse	N/A	As16	missing	China:Huangshi	245225
103S	horse	N/A	BJ13	horse	China:Beijing	29095
103S	horse	N/A	CHPC_1.8375		N/A	38157
103S	horse	N/A	CHPC_1.8376		N/A	31735
103S	horse	N/A	CHPC_1.8383		N/A	35139
103S	horse	N/A	CHPC_1.8384		N/A	31752
103S	horse	N/A	CTOTU47850	missing	USA	36713
103S	horse	N/A	CTOTU48829	missing	USA	29483
103S	horse	N/A	C_7		N/A	21272
103S	horse	N/A	DE0128	missing	USA:NorthCarolina,Durham	38168
103S	horse	N/A	DE0411	missing	USA:NorthCarolina,Durham	31781
103S	horse	N/A	DSM_20295		N/A	36785
103S	horse	N/A	DSM_20307		N/A	27932
103S	horse	N/A	DSSKP-R-001	missing	China:Beijing	38268
103S	horse	N/A	E22	missing	Australia:LakeMacquarie	34946
103S	horse	N/A	FDAARGOS_952	missing	N/A	33425
103S	horse	N/A	H4_Bin_Bin_82_1_1	missing	N/A	38271
103S	horse	N/A	JCM94-14	Homo_sapiens	N/A	27236
103S	horse	N/A	JCM94-16	Homo_sapiens	N/A	39385
103S	horse	N/A	JCM94-25	Homo_sapiens	N/A	29988
103S	horse	N/A	JCM94-27	Homo_sapiens	N/A	36472
103S	horse	N/A	JCM94-3	Homo_sapiens	N/A	31513
103S	horse	N/A	JCM94-31	Homo_sapiens	N/A	29397
103S	horse	N/A	JID03-27	Homo_sapiens	N/A	37823
103S	horse	N/A	JID03-46	Homo_sapiens	N/A	37675
103S	horse	N/A	JID03-56	Homo_sapiens	N/A	37168
103S	horse	N/A	L4_Bin_Bin_164_1	missing	N/A	37627
103S	horse	N/A	MET	missing	China	27117
103S	horse	N/A	N1288	Swine	Canada	8104
103S	horse	N/A	N1295	Equine	Australia	29109
103S	horse	N/A	N1301	missing	UnitedKingdom	38013
103S	horse	N/A	N4_Bin_Bin_135_1	missing	N/A	28659
103S	horse	N/A	NBRC_101255		N/A	22675
103S	horse	N/A	NCTC1621	missing	N/A	38118
103S	horse	N/A	NCTC5650	missing	N/A	38277
103S	horse	N/A	NHVDL-23-2349	Canis_lupus_familiaris	USA:NewHampshire,Northwood	38278
103S	horse	N/A	No.17	missing	China:Beijing	16433
103S	horse	N/A	P2117036	horse	USA:PA	36629
103S	horse	N/A	P2120831	horse	USA:PA	30457
103S	horse	N/A	PAM1204	Ovis_aries	Canada:NovaScotia	30235
103S	horse	N/A	PAM1216	horse	Mexico	37256
103S	horse	N/A	PAM1271	horse	Canada:Ontario	41401
103S	horse	N/A	PAM1340	horse	France	38211
103S	horse	N/A	PAM1354	Homo_sapiens	Japan	29005
103S	horse	N/A	PAM1357	horse	France	37072
103S	horse	N/A	PAM1413	Homo_sapiens	Hungary	29010
103S	horse	N/A	PAM1422	horse	Hungary	29165
103S	horse	N/A	PAM1475	Sus	Hungary	38328
103S	horse	N/A	PAM1496	Sus	Hungary	37513
103S	horse	N/A	PAM1533	Sus	Slovenia	29737
103S	horse	N/A	PAM1557	Bos_taurus	Ireland	29089
103S	horse	N/A	PAM1571	Bos_taurus	Canada	37080
103S	horse	N/A	PAM1572	Bos_taurus	Ireland	35316
103S	horse	N/A	PAM1593	Homo_sapiens	Spain	39318
103S	horse	N/A	PAM1600	Equus_caballus	Australia	38853
103S	horse	N/A	PAM1637	horse	Australia	35028
103S	horse	N/A	PAM1643	horse	Netherlands	39053
103S	horse	N/A	PAM2012	Bos_taurus	Germany	28957
103S	horse	N/A	PAM2274	horse	USA:Kentucky	37113
103S	horse	N/A	PAM2275	horse	USA:Florida	46127
103S	horse	N/A	PAM2276	horse	USA:Florida	37500
103S	horse	N/A	PAM2277	horse	USA:Florida	26156
103S	horse	N/A	PAM2279	horse	USA:Florida	37484
103S	horse	N/A	PAM2280	horse	USA:Florida	28966
103S	horse	N/A	PAM2281	horse	USA:Florida	37487
103S	horse	N/A	PAM2282	horse	USA:Kentucky	37533
103S	horse	N/A	PAM2283	horse	USA:Florida	37887
103S	horse	N/A	PAM2284	horse	USA:Florida	37474
103S	horse	N/A	PAM2285	horse	USA:Florida	37494
103S	horse	N/A	PAM2286	horse	USA:Florida	37502
103S	horse	N/A	PAM2287	horse	USA:Kentucky	37582
103S	horse	N/A	PAM2288	horse	USA:NewYork	37520
103S	horse	N/A	PAM2289	horse	USA:Kentucky	30132
103S	horse	N/A	PAM2291	horse	USA:Texas	37459
103S	horse	N/A	PAM2292	horse	USA:Texas	37516
103S	horse	N/A	PAM2293	horse	USA:Kentucky	37519
103S	horse	N/A	PAM2294	horse	USA:Kentucky	37448
103S	horse	N/A	PAM2295	horse	USA:Kentucky	37166
103S	horse	N/A	PAM2296	horse	USA:Kentucky	37477
103S	horse	N/A	PAM2297	horse	USA:Florida	37487
103S	horse	N/A	PAM2528	horse	Ireland	37474
103S	horse	N/A	PAM2578	horse	Ireland	37267
103S	horse	N/A	R1	horse	USA:Kentucky	37556
103S	horse	N/A	R10	horse	USA:Kentucky	37540
103S	horse	N/A	R11	horse	USA:Kentucky	29797
103S	horse	N/A	R12	horse	USA:Kentucky	28363
103S	horse	N/A	R13	horse	USA:Kentucky	29778
103S	horse	N/A	R14	horse	USA:Kentucky	28506
103S	horse	N/A	R16	horse	USA:Kentucky	37515
103S	horse	N/A	R17	horse	USA:Kentucky	38841
103S	horse	N/A	R18	horse	USA:Kentucky	37535
103S	horse	N/A	R19	horse	USA:Kentucky	37501
103S	horse	N/A	R2	horse	USA:Kentucky	38271
103S	horse	N/A	R20	horse	USA:Kentucky	31918
103S	horse	N/A	R21	horse	USA:Kentucky	33612
103S	horse	N/A	R22	horse	USA:Kentucky	34098
103S	horse	N/A	R23	horse	USA:Kentucky	29775
103S	horse	N/A	R24	horse	USA:Kentucky	33013
103S	horse	N/A	R25	horse	USA:Kentucky	31971
103S	horse	N/A	R26	horse	USA:Kentucky	28904
103S	horse	N/A	R27	horse	USA:Kentucky	35812
103S	horse	N/A	R28	horse	USA:Kentucky	30688
103S	horse	N/A	R29	horse	USA:Kentucky	29646
103S	horse	N/A	R3	horse	USA:Kentucky	29800
103S	horse	N/A	R30	horse	USA:Kentucky	28977
103S	horse	N/A	R31	horse	USA:Kentucky	33293
103S	horse	N/A	R32	horse	USA:Kentucky	35952
103S	horse	N/A	R33	horse	USA:Kentucky	37437
103S	horse	N/A	R34	horse	USA:Kentucky	31348
103S	horse	N/A	R35	horse	USA:Kentucky	30796
103S	horse	N/A	R36	horse	USA:Kentucky	38744
103S	horse	N/A	R37	horse	USA:Kentucky	38773
103S	horse	N/A	R38	horse	USA:Kentucky	38672
103S	horse	N/A	R39	horse	USA:Kentucky	29861
103S	horse	N/A	R4	horse	USA:Kentucky	30990
103S	horse	N/A	R40	horse	USA:Kentucky	37534
103S	horse	N/A	R41	horse	USA:Kentucky	43506
103S	horse	N/A	R42	horse	USA:Kentucky	34082
103S	horse	N/A	R43	horse	USA:Kentucky	38846
103S	horse	N/A	R44	horse	USA:Kentucky	33179
103S	horse	N/A	R45	horse	USA:Kentucky	30333
103S	horse	N/A	R46	horse	USA:Kentucky	35942
103S	horse	N/A	R47	horse	USA:Kentucky	35971
103S	horse	N/A	R48	horse	USA:Kentucky	29823
103S	horse	N/A	R5	horse	USA:Kentucky	37332
103S	horse	N/A	R6	horse	USA:Kentucky	29826
103S	horse	N/A	R7	horse	USA:Kentucky	38834
103S	horse	N/A	R8	horse	USA:Kentucky	30368
103S	horse	N/A	RHO3	soil	China:Nanjing	37147
103S	horse	N/A	Reference		N/A	37878
103S	horse	N/A	S4_Bin_METABAT__356_1	missing	N/A	0
103S	horse	N/A	U19	missing	N/A	26976
103S	horse	N/A	UBA6654	missing	USA:NewYorkCity	29011
103S	horse	N/A	WH99	missing	China	28495
103S	horse	N/A	WY	Homo_sapiens	China:Lishui	34504
103S	horse	N/A	YW-05	missing	N/A	29208
103S	horse	N/A	feces_ps_bin.6	Zophobas_morio	N/A	35193
103S	horse	N/A	lh_1	Horse	USA:Kentucky	36502
103S	horse	N/A	lh_10	Horse	USA:Kentucky	37653
103S	horse	N/A	lh_102_1	Horse	USA:Kentucky	35127
103S	horse	N/A	lh_103_1	Horse	USA:Kentucky	86624
103S	horse	N/A	lh_104_1	Horse	USA:Kentucky	10507
103S	horse	N/A	lh_106_1	Horse	USA:Kentucky	37488
103S	horse	N/A	lh_107_1	Horse	USA:Kentucky	10509
103S	horse	N/A	lh_108_1	Horse	USA:Kentucky	37392
103S	horse	N/A	lh_109_1	Horse	USA:Kentucky	36414
103S	horse	N/A	lh_10_1	Horse	USA:Kentucky	10506
103S	horse	N/A	lh_11	Horse	USA:Kentucky	37437
103S	horse	N/A	lh_110_1	Horse	USA:Kentucky	38805
103S	horse	N/A	lh_112_1	Horse	USA:Kentucky	10433
103S	horse	N/A	lh_113_1	Horse	USA:Kentucky	37503
103S	horse	N/A	lh_114_1	Horse	USA:Kentucky	37389
103S	horse	N/A	lh_115_1	Horse	USA:Kentucky	28920
103S	horse	N/A	lh_116_1	Horse	USA:Kentucky	10511
103S	horse	N/A	lh_117_1	Horse	USA:Kentucky	37502
103S	horse	N/A	lh_118_1	Horse	USA:Kentucky	29217
103S	horse	N/A	lh_12	Horse	USA:Kentucky	10459
103S	horse	N/A	lh_120_1	Horse	USA:Kentucky	37538
103S	horse	N/A	lh_121_1	Horse	USA:Kentucky	29757
103S	horse	N/A	lh_122_1	Horse	USA:Kentucky	10474
103S	horse	N/A	lh_123_1	Horse	USA:Kentucky	37432
103S	horse	N/A	lh_124_1	Horse	USA:Kentucky	33882
103S	horse	N/A	lh_125_1	Horse	USA:Kentucky	10501
103S	horse	N/A	lh_126_1	Horse	USA:Kentucky	10484
103S	horse	N/A	lh_127_1	Horse	USA:Kentucky	36568
103S	horse	N/A	lh_128_1	Horse	USA:Kentucky	37482
103S	horse	N/A	lh_12_1	Horse	USA:Kentucky	37518
103S	horse	N/A	lh_13	Horse	USA:Kentucky	36861
103S	horse	N/A	lh_130_1	Horse	USA:Kentucky	31923
103S	horse	N/A	lh_131_1	Horse	USA:Kentucky	10515
103S	horse	N/A	lh_132_1	Horse	USA:Kentucky	37484
103S	horse	N/A	lh_133_1	Horse	USA:Kentucky	45533
103S	horse	N/A	lh_134_1	Horse	USA:Kentucky	10545
103S	horse	N/A	lh_135_1	Horse	USA:Kentucky	37517
103S	horse	N/A	lh_136_1	Horse	USA:Kentucky	30911
103S	horse	N/A	lh_139_1	Horse	USA:Kentucky	37226
103S	horse	N/A	lh_14	Horse	USA:Kentucky	10506
103S	horse	N/A	lh_140_1	Horse	USA:Kentucky	35969
103S	horse	N/A	lh_141_1	Horse	USA:Kentucky	10450
103S	horse	N/A	lh_142_1	Horse	USA:Kentucky	30505
103S	horse	N/A	lh_143_1	Horse	USA:Kentucky	10492
103S	horse	N/A	lh_144_1	Horse	USA:Kentucky	26506
103S	horse	N/A	lh_14_1	Horse	USA:Kentucky	45062
103S	horse	N/A	lh_15	Horse	USA:NewYork	36851
103S	horse	N/A	lh_15_1	Horse	USA:Kentucky	28911
103S	horse	N/A	lh_16	Horse	USA:NewYork	10559
103S	horse	N/A	lh_16_1	Horse	USA:Kentucky	37573
103S	horse	N/A	lh_17	Horse	USA:NewYork	37466
103S	horse	N/A	lh_17_1	Horse	USA:Kentucky	37510
103S	horse	N/A	lh_18	Horse	USA:NewYork	27643
103S	horse	N/A	lh_18_1	Horse	USA:Kentucky	37085
103S	horse	N/A	lh_19	Horse	USA:NewYork	37509
103S	horse	N/A	lh_19_1	Horse	USA:Kentucky	37516
103S	horse	N/A	lh_1_1	Horse	USA:Kentucky	26706
103S	horse	N/A	lh_2	Horse	USA:Kentucky	37259
103S	horse	N/A	lh_20	Horse	USA:Texas	37452
103S	horse	N/A	lh_20_1	Horse	USA:Kentucky	37493
103S	horse	N/A	lh_21	Horse	USA:Texas	26506
103S	horse	N/A	lh_21_1	Horse	USA:Kentucky	16358
103S	horse	N/A	lh_22	Horse	USA:Texas	37144
103S	horse	N/A	lh_22_1	Horse	USA:Kentucky	39541
103S	horse	N/A	lh_23	Horse	USA:Texas	36791
103S	horse	N/A	lh_23_1	Horse	USA:Kentucky	30352
103S	horse	N/A	lh_24	Horse	USA:Texas	36780
103S	horse	N/A	lh_24_1	Horse	USA:Kentucky	37379
103S	horse	N/A	lh_25	Horse	USA:Florida	37269
103S	horse	N/A	lh_25_1	Horse	USA:Kentucky	35653
103S	horse	N/A	lh_26	Horse	USA:Louisiana	29056
103S	horse	N/A	lh_26_1	Horse	USA:Kentucky	25526
103S	horse	N/A	lh_27	Horse	USA:Louisiana	36899
103S	horse	N/A	lh_27_1	Horse	USA:Kentucky	24307
103S	horse	N/A	lh_28	Horse	USA:NewYork	35256
103S	horse	N/A	lh_28_1	Horse	USA:Kentucky	32810
103S	horse	N/A	lh_29	Horse	USA:NewYork	37103
103S	horse	N/A	lh_29_1	Horse	USA:Kentucky	30390
103S	horse	N/A	lh_2_1	Horse	USA:Kentucky	41061
103S	horse	N/A	lh_3	Horse	USA:Kentucky	10535
103S	horse	N/A	lh_30	Horse	USA:NewYork	37417
103S	horse	N/A	lh_30_1	Horse	USA:Kentucky	34020
103S	horse	N/A	lh_31	Horse	USA:Kentucky	37500
103S	horse	N/A	lh_31_1	Horse	USA:Kentucky	28444
103S	horse	N/A	lh_32	Horse	USA:Kentucky	79534
103S	horse	N/A	lh_33	Horse	USA:Kentucky	17307
103S	horse	N/A	lh_33_1	Horse	USA:Kentucky	29922
103S	horse	N/A	lh_34	Horse	USA:Kentucky	85371
103S	horse	N/A	lh_34_1	Horse	USA:Kentucky	37451
103S	horse	N/A	lh_35	Horse	USA:Kentucky	10573
103S	horse	N/A	lh_35_1	Horse	USA:Kentucky	30456
103S	horse	N/A	lh_36	Horse	USA:Kentucky	37349
103S	horse	N/A	lh_36_1	Horse	USA:Kentucky	37378
103S	horse	N/A	lh_37	Horse	USA:Kentucky	37041
103S	horse	N/A	lh_37_1	Horse	USA:Kentucky	37407
103S	horse	N/A	lh_38	Horse	USA:Kentucky	46058
103S	horse	N/A	lh_39	Horse	USA:Kentucky	38192
103S	horse	N/A	lh_39_1	Horse	USA:Kentucky	37980
103S	horse	N/A	lh_3_1	Horse	USA:Kentucky	30775
103S	horse	N/A	lh_4	Horse	USA:Kentucky	31457
103S	horse	N/A	lh_40	Horse	USA:Kentucky	37087
103S	horse	N/A	lh_40_1	Horse	USA:Kentucky	37526
103S	horse	N/A	lh_41	Horse	USA:Louisiana	35669
103S	horse	N/A	lh_41_1	Horse	USA:Kentucky	29212
103S	horse	N/A	lh_42	Horse	USA:Louisiana	37476
103S	horse	N/A	lh_42_1	Horse	USA:Kentucky	37781
103S	horse	N/A	lh_43	Horse	USA:Louisiana	30514
103S	horse	N/A	lh_43_1	Horse	USA:Kentucky	29872
103S	horse	N/A	lh_44	Horse	USA:Louisiana	31795
103S	horse	N/A	lh_44_1	Horse	USA:Kentucky	29345
103S	horse	N/A	lh_45	Horse	USA:Louisiana	10525
103S	horse	N/A	lh_45_1	Horse	USA:Kentucky	31890
103S	horse	N/A	lh_46	Horse	USA:Louisiana	10478
103S	horse	N/A	lh_47	Horse	USA:Louisiana	29532
103S	horse	N/A	lh_47_1	Horse	USA:Kentucky	32039
103S	horse	N/A	lh_48	Horse	USA:Louisiana	10520
103S	horse	N/A	lh_48_1	Horse	USA:Kentucky	31111
103S	horse	N/A	lh_49	Horse	USA:Louisiana	30549
103S	horse	N/A	lh_49_1	Horse	USA:Kentucky	37710
103S	horse	N/A	lh_4_1	Horse	USA:Kentucky	10514
103S	horse	N/A	lh_5	Horse	USA:Kentucky	44935
103S	horse	N/A	lh_50	missing	USA:NewYork	29796
103S	horse	N/A	lh_50_1	Horse	USA:Kentucky	33957
103S	horse	N/A	lh_51_1	Horse	USA:Kentucky	38813
103S	horse	N/A	lh_52_1	Horse	USA:Kentucky	10542
103S	horse	N/A	lh_53_1	Horse	USA:Kentucky	10495
103S	horse	N/A	lh_54_1	Horse	USA:Kentucky	37401
103S	horse	N/A	lh_55_1	Horse	USA:Kentucky	47158
103S	horse	N/A	lh_56_1	Horse	USA:Kentucky	10571
103S	horse	N/A	lh_57_1	Horse	USA:Kentucky	37485
103S	horse	N/A	lh_58_1	Horse	USA:Kentucky	46503
103S	horse	N/A	lh_59_1	Horse	USA:Kentucky	10567
103S	horse	N/A	lh_5_1	Horse	USA:Kentucky	37399
103S	horse	N/A	lh_6	Horse	USA:Kentucky	32176
103S	horse	N/A	lh_61_1	Horse	USA:Kentucky	35352
103S	horse	N/A	lh_62_1	Horse	USA:Kentucky	29298
103S	horse	N/A	lh_63_1	Horse	USA:Kentucky	37477
103S	horse	N/A	lh_64_1	Horse	USA:Kentucky	45651
103S	horse	N/A	lh_65_1	Horse	USA:Kentucky	10492
103S	horse	N/A	lh_65_1	Horse	USA:Kentucky	10492
103S	horse	N/A	lh_67_1	Horse	USA:Kentucky	36007
103S	horse	N/A	lh_68_1	Horse	USA:Kentucky	10508
103S	horse	N/A	lh_69_1	Horse	USA:Kentucky	37516
103S	horse	N/A	lh_6_1	Horse	USA:Kentucky	45551
103S	horse	N/A	lh_7	Horse	USA:Kentucky	10530
103S	horse	N/A	lh_71_1	Horse	USA:Kentucky	39154
103S	horse	N/A	lh_72_1	Horse	USA:Kentucky	37420
103S	horse	N/A	lh_73_1	Horse	USA:Kentucky	36241
103S	horse	N/A	lh_76_1	Horse	USA:Kentucky	10670
103S	horse	N/A	lh_77_1	Horse	USA:Kentucky	11325
103S	horse	N/A	lh_78_1	Horse	USA:Kentucky	37409
103S	horse	N/A	lh_79_1	Horse	USA:Kentucky	37494
103S	horse	N/A	lh_7_1	Horse	USA:Kentucky	10567
103S	horse	N/A	lh_8	Horse	USA:Kentucky	25617
103S	horse	N/A	lh_80_1	Horse	USA:Kentucky	37606
103S	horse	N/A	lh_81_1	Horse	USA:Kentucky	37357
103S	horse	N/A	lh_82_1	Horse	USA:Kentucky	31990
103S	horse	N/A	lh_83_1	Horse	USA:Kentucky	10506
103S	horse	N/A	lh_84_1	Horse	USA:Kentucky	37460
103S	horse	N/A	lh_85_1	Horse	USA:Kentucky	45041
103S	horse	N/A	lh_86_1	Horse	USA:Kentucky	10492
103S	horse	N/A	lh_87_1	Horse	USA:Kentucky	37491
103S	horse	N/A	lh_88_1	Horse	USA:Kentucky	44813
103S	horse	N/A	lh_89_1	Horse	USA:Kentucky	10316
103S	horse	N/A	lh_8_1	Horse	USA:Kentucky	36620
103S	horse	N/A	lh_90_1	Horse	USA:Kentucky	37510
103S	horse	N/A	lh_91_1	Horse	USA:Kentucky	28924
103S	horse	N/A	lh_92_1	Horse	USA:Kentucky	10564
103S	horse	N/A	lh_94_1	Horse	USA:Kentucky	10641
103S	horse	N/A	lh_95_1	Horse	USA:Kentucky	36729
103S	horse	N/A	lh_96_1	Horse	USA:Kentucky	10403
103S	horse	N/A	lh_98_1	Horse	USA:Kentucky	36195
103S	horse	N/A	lh_99_1	Horse	USA:Kentucky	37472
103S	horse	N/A	lh_9_1	Horse	USA:Kentucky	28124
2018	missing	USA:Memphis,Nebraska	ATCC_13557		N/A	0
2018	missing	USA:Memphis,Nebraska	ATCC_33701		N/A	37222
2018	missing	USA:Memphis,Nebraska	ATCC_33707		N/A	36403
2018	missing	USA:Memphis,Nebraska	AcN21-7	missing	China:Shenzhen	33839
2018	missing	USA:Memphis,Nebraska	As16	missing	China:Huangshi	244717
2018	missing	USA:Memphis,Nebraska	BJ13	horse	China:Beijing	37294
2018	missing	USA:Memphis,Nebraska	CHPC_1.8375		N/A	36537
2018	missing	USA:Memphis,Nebraska	CHPC_1.8376		N/A	37302
2018	missing	USA:Memphis,Nebraska	CHPC_1.8383		N/A	37065
2018	missing	USA:Memphis,Nebraska	CHPC_1.8384		N/A	37304
2018	missing	USA:Memphis,Nebraska	CTOTU47850	missing	USA	38701
2018	missing	USA:Memphis,Nebraska	CTOTU48829	missing	USA	37697
2018	missing	USA:Memphis,Nebraska	C_7		N/A	23571
2018	missing	USA:Memphis,Nebraska	DE0128	missing	USA:NorthCarolina,Durham	36318
2018	missing	USA:Memphis,Nebraska	DE0411	missing	USA:NorthCarolina,Durham	37954
2018	missing	USA:Memphis,Nebraska	DSM_20295		N/A	33959
2018	missing	USA:Memphis,Nebraska	DSM_20307		N/A	36082
2018	missing	USA:Memphis,Nebraska	DSSKP-R-001	missing	China:Beijing	36422
2018	missing	USA:Memphis,Nebraska	E22	missing	Australia:LakeMacquarie	37875
2018	missing	USA:Memphis,Nebraska	FDAARGOS_952	missing	N/A	38854
2018	missing	USA:Memphis,Nebraska	H4_Bin_Bin_82_1_1	missing	N/A	36401
2018	missing	USA:Memphis,Nebraska	JCM94-14	Homo_sapiens	N/A	36754
2018	missing	USA:Memphis,Nebraska	JCM94-16	Homo_sapiens	N/A	30232
2018	missing	USA:Memphis,Nebraska	JCM94-25	Homo_sapiens	N/A	37537
2018	missing	USA:Memphis,Nebraska	JCM94-27	Homo_sapiens	N/A	33768
2018	missing	USA:Memphis,Nebraska	JCM94-3	Homo_sapiens	N/A	37807
2018	missing	USA:Memphis,Nebraska	JCM94-31	Homo_sapiens	N/A	37228
2018	missing	USA:Memphis,Nebraska	JID03-27	Homo_sapiens	N/A	33304
2018	missing	USA:Memphis,Nebraska	JID03-46	Homo_sapiens	N/A	33159
2018	missing	USA:Memphis,Nebraska	JID03-56	Homo_sapiens	N/A	36108
2018	missing	USA:Memphis,Nebraska	L4_Bin_Bin_164_1	missing	N/A	32148
2018	missing	USA:Memphis,Nebraska	MET	missing	China	36679
2018	missing	USA:Memphis,Nebraska	N1288	Swine	Canada	8130
2018	missing	USA:Memphis,Nebraska	N1295	Equine	Australia	38378
2018	missing	USA:Memphis,Nebraska	N1301	missing	UnitedKingdom	36137
2018	missing	USA:Memphis,Nebraska	N4_Bin_Bin_135_1	missing	N/A	37651
2018	missing	USA:Memphis,Nebraska	NBRC_101255		N/A	30049
2018	missing	USA:Memphis,Nebraska	NCTC1621	missing	N/A	36276
2018	missing	USA:Memphis,Nebraska	NCTC5650	missing	N/A	36384
2018	missing	USA:Memphis,Nebraska	NHVDL-23-2349	Canis_lupus_familiaris	USA:NewHampshire,Northwood	36371
2018	missing	USA:Memphis,Nebraska	No.17	missing	China:Beijing	38166
2018	missing	USA:Memphis,Nebraska	P2117036	horse	USA:PA	36438
2018	missing	USA:Memphis,Nebraska	P2120831	horse	USA:PA	38042
2018	missing	USA:Memphis,Nebraska	PAM1204	Ovis_aries	Canada:NovaScotia	38108
2018	missing	USA:Memphis,Nebraska	PAM1216	horse	Mexico	38353
2018	missing	USA:Memphis,Nebraska	PAM1271	horse	Canada:Ontario	41830
2018	missing	USA:Memphis,Nebraska	PAM1340	horse	France	36403
2018	missing	USA:Memphis,Nebraska	PAM1354	Homo_sapiens	Japan	37526
2018	missing	USA:Memphis,Nebraska	PAM1357	horse	France	37266
2018	missing	USA:Memphis,Nebraska	PAM1413	Homo_sapiens	Hungary	37526
2018	missing	USA:Memphis,Nebraska	PAM1422	horse	Hungary	38083
2018	missing	USA:Memphis,Nebraska	PAM1475	Sus	Hungary	36450
2018	missing	USA:Memphis,Nebraska	PAM1496	Sus	Hungary	37285
2018	missing	USA:Memphis,Nebraska	PAM1533	Sus	Slovenia	37971
2018	missing	USA:Memphis,Nebraska	PAM1557	Bos_taurus	Ireland	37971
2018	missing	USA:Memphis,Nebraska	PAM1571	Bos_taurus	Canada	37277
2018	missing	USA:Memphis,Nebraska	PAM1572	Bos_taurus	Ireland	34503
2018	missing	USA:Memphis,Nebraska	PAM1593	Homo_sapiens	Spain	39410
2018	missing	USA:Memphis,Nebraska	PAM1600	Equus_caballus	Australia	40269
2018	missing	USA:Memphis,Nebraska	PAM1637	horse	Australia	39055
2018	missing	USA:Memphis,Nebraska	PAM1643	horse	Netherlands	34083
2018	missing	USA:Memphis,Nebraska	PAM2012	Bos_taurus	Germany	37513
2018	missing	USA:Memphis,Nebraska	PAM2274	horse	USA:Kentucky	37450
2018	missing	USA:Memphis,Nebraska	PAM2275	horse	USA:Florida	48143
2018	missing	USA:Memphis,Nebraska	PAM2276	horse	USA:Florida	26327
2018	missing	USA:Memphis,Nebraska	PAM2277	horse	USA:Florida	35250
2018	missing	USA:Memphis,Nebraska	PAM2279	horse	USA:Florida	26352
2018	missing	USA:Memphis,Nebraska	PAM2280	horse	USA:Florida	37493
2018	missing	USA:Memphis,Nebraska	PAM2281	horse	USA:Florida	26308
2018	missing	USA:Memphis,Nebraska	PAM2282	horse	USA:Kentucky	26348
2018	missing	USA:Memphis,Nebraska	PAM2283	horse	USA:Florida	33334
2018	missing	USA:Memphis,Nebraska	PAM2284	horse	USA:Florida	26321
2018	missing	USA:Memphis,Nebraska	PAM2285	horse	USA:Florida	26334
2018	missing	USA:Memphis,Nebraska	PAM2286	horse	USA:Florida	26321
2018	missing	USA:Memphis,Nebraska	PAM2287	horse	USA:Kentucky	26353
2018	missing	USA:Memphis,Nebraska	PAM2288	horse	USA:NewYork	26338
2018	missing	USA:Memphis,Nebraska	PAM2289	horse	USA:Kentucky	37089
2018	missing	USA:Memphis,Nebraska	PAM2291	horse	USA:Texas	26314
2018	missing	USA:Memphis,Nebraska	PAM2292	horse	USA:Texas	26354
2018	missing	USA:Memphis,Nebraska	PAM2293	horse	USA:Kentucky	26341
2018	missing	USA:Memphis,Nebraska	PAM2294	horse	USA:Kentucky	26326
2018	missing	USA:Memphis,Nebraska	PAM2295	horse	USA:Kentucky	26135
2018	missing	USA:Memphis,Nebraska	PAM2296	horse	USA:Kentucky	26342
2018	missing	USA:Memphis,Nebraska	PAM2297	horse	USA:Florida	26333
2018	missing	USA:Memphis,Nebraska	PAM2528	horse	Ireland	26328
2018	missing	USA:Memphis,Nebraska	PAM2578	horse	Ireland	26142
2018	missing	USA:Memphis,Nebraska	R1	horse	USA:Kentucky	26371
2018	missing	USA:Memphis,Nebraska	R10	horse	USA:Kentucky	26360
2018	missing	USA:Memphis,Nebraska	R11	horse	USA:Kentucky	37622
2018	missing	USA:Memphis,Nebraska	R12	horse	USA:Kentucky	37923
2018	missing	USA:Memphis,Nebraska	R13	horse	USA:Kentucky	37573
2018	missing	USA:Memphis,Nebraska	R14	horse	USA:Kentucky	38122
2018	missing	USA:Memphis,Nebraska	R16	horse	USA:Kentucky	26344
2018	missing	USA:Memphis,Nebraska	R17	horse	USA:Kentucky	33709
2018	missing	USA:Memphis,Nebraska	R18	horse	USA:Kentucky	26431
2018	missing	USA:Memphis,Nebraska	R19	horse	USA:Kentucky	26351
2018	missing	USA:Memphis,Nebraska	R2	horse	USA:Kentucky	33408
2018	missing	USA:Memphis,Nebraska	R20	horse	USA:Kentucky	37989
2018	missing	USA:Memphis,Nebraska	R21	horse	USA:Kentucky	37676
2018	missing	USA:Memphis,Nebraska	R22	horse	USA:Kentucky	38651
2018	missing	USA:Memphis,Nebraska	R23	horse	USA:Kentucky	37623
2018	missing	USA:Memphis,Nebraska	R24	horse	USA:Kentucky	37773
2018	missing	USA:Memphis,Nebraska	R25	horse	USA:Kentucky	37987
2018	missing	USA:Memphis,Nebraska	R26	horse	USA:Kentucky	37364
2018	missing	USA:Memphis,Nebraska	R27	horse	USA:Kentucky	36074
2018	missing	USA:Memphis,Nebraska	R28	horse	USA:Kentucky	38180
2018	missing	USA:Memphis,Nebraska	R29	horse	USA:Kentucky	38096
2018	missing	USA:Memphis,Nebraska	R3	horse	USA:Kentucky	37642
2018	missing	USA:Memphis,Nebraska	R30	horse	USA:Kentucky	37525
2018	missing	USA:Memphis,Nebraska	R31	horse	USA:Kentucky	37716
2018	missing	USA:Memphis,Nebraska	R32	horse	USA:Kentucky	36190
2018	missing	USA:Memphis,Nebraska	R33	horse	USA:Kentucky	26287
2018	missing	USA:Memphis,Nebraska	R34	horse	USA:Kentucky	38246
2018	missing	USA:Memphis,Nebraska	R35	horse	USA:Kentucky	37176
2018	missing	USA:Memphis,Nebraska	R36	horse	USA:Kentucky	33633
2018	missing	USA:Memphis,Nebraska	R37	horse	USA:Kentucky	33652
2018	missing	USA:Memphis,Nebraska	R38	horse	USA:Kentucky	33593
2018	missing	USA:Memphis,Nebraska	R39	horse	USA:Kentucky	37575
2018	missing	USA:Memphis,Nebraska	R4	horse	USA:Kentucky	37637
2018	missing	USA:Memphis,Nebraska	R40	horse	USA:Kentucky	26361
2018	missing	USA:Memphis,Nebraska	R41	horse	USA:Kentucky	46779
2018	missing	USA:Memphis,Nebraska	R42	horse	USA:Kentucky	38642
2018	missing	USA:Memphis,Nebraska	R43	horse	USA:Kentucky	33713
2018	missing	USA:Memphis,Nebraska	R44	horse	USA:Kentucky	37918
2018	missing	USA:Memphis,Nebraska	R45	horse	USA:Kentucky	38156
2018	missing	USA:Memphis,Nebraska	R46	horse	USA:Kentucky	36165
2018	missing	USA:Memphis,Nebraska	R47	horse	USA:Kentucky	36214
2018	missing	USA:Memphis,Nebraska	R48	horse	USA:Kentucky	37665
2018	missing	USA:Memphis,Nebraska	R5	horse	USA:Kentucky	26246
2018	missing	USA:Memphis,Nebraska	R6	horse	USA:Kentucky	37651
2018	missing	USA:Memphis,Nebraska	R7	horse	USA:Kentucky	33740
2018	missing	USA:Memphis,Nebraska	R8	horse	USA:Kentucky	38146
2018	missing	USA:Memphis,Nebraska	RHO3	soil	China:Nanjing	33154
2018	missing	USA:Memphis,Nebraska	Reference		N/A	33885
2018	missing	USA:Memphis,Nebraska	S4_Bin_METABAT__356_1	missing	N/A	38104
2018	missing	USA:Memphis,Nebraska	U19	missing	N/A	36383
2018	missing	USA:Memphis,Nebraska	UBA6654	missing	USA:NewYorkCity	37525
2018	missing	USA:Memphis,Nebraska	WH99	missing	China	36300
2018	missing	USA:Memphis,Nebraska	WY	Homo_sapiens	China:Lishui	37345
2018	missing	USA:Memphis,Nebraska	YW-05	missing	N/A	38109
2018	missing	USA:Memphis,Nebraska	feces_ps_bin.6	Zophobas_morio	N/A	38524
2018	missing	USA:Memphis,Nebraska	lh_1	Horse	USA:Kentucky	30495
2018	missing	USA:Memphis,Nebraska	lh_10	Horse	USA:Kentucky	33146
2018	missing	USA:Memphis,Nebraska	lh_102_1	Horse	USA:Kentucky	35259
2018	missing	USA:Memphis,Nebraska	lh_103_1	Horse	USA:Kentucky	85927
2018	missing	USA:Memphis,Nebraska	lh_104_1	Horse	USA:Kentucky	37452
2018	missing	USA:Memphis,Nebraska	lh_106_1	Horse	USA:Kentucky	26325
2018	missing	USA:Memphis,Nebraska	lh_107_1	Horse	USA:Kentucky	37479
2018	missing	USA:Memphis,Nebraska	lh_108_1	Horse	USA:Kentucky	26245
2018	missing	USA:Memphis,Nebraska	lh_109_1	Horse	USA:Kentucky	37455
2018	missing	USA:Memphis,Nebraska	lh_10_1	Horse	USA:Kentucky	37454
2018	missing	USA:Memphis,Nebraska	lh_11	Horse	USA:Kentucky	26307
2018	missing	USA:Memphis,Nebraska	lh_110_1	Horse	USA:Kentucky	33695
2018	missing	USA:Memphis,Nebraska	lh_112_1	Horse	USA:Kentucky	37367
2018	missing	USA:Memphis,Nebraska	lh_113_1	Horse	USA:Kentucky	26329
2018	missing	USA:Memphis,Nebraska	lh_114_1	Horse	USA:Kentucky	26242
2018	missing	USA:Memphis,Nebraska	lh_115_1	Horse	USA:Kentucky	37460
2018	missing	USA:Memphis,Nebraska	lh_116_1	Horse	USA:Kentucky	37476
2018	missing	USA:Memphis,Nebraska	lh_117_1	Horse	USA:Kentucky	26357
2018	missing	USA:Memphis,Nebraska	lh_118_1	Horse	USA:Kentucky	37530
2018	missing	USA:Memphis,Nebraska	lh_12	Horse	USA:Kentucky	37359
2018	missing	USA:Memphis,Nebraska	lh_120_1	Horse	USA:Kentucky	26355
2018	missing	USA:Memphis,Nebraska	lh_121_1	Horse	USA:Kentucky	37555
2018	missing	USA:Memphis,Nebraska	lh_122_1	Horse	USA:Kentucky	37469
2018	missing	USA:Memphis,Nebraska	lh_123_1	Horse	USA:Kentucky	26307
2018	missing	USA:Memphis,Nebraska	lh_124_1	Horse	USA:Kentucky	37206
2018	missing	USA:Memphis,Nebraska	lh_125_1	Horse	USA:Kentucky	37455
2018	missing	USA:Memphis,Nebraska	lh_126_1	Horse	USA:Kentucky	37451
2018	missing	USA:Memphis,Nebraska	lh_127_1	Horse	USA:Kentucky	34627
2018	missing	USA:Memphis,Nebraska	lh_128_1	Horse	USA:Kentucky	26314
2018	missing	USA:Memphis,Nebraska	lh_12_1	Horse	USA:Kentucky	26342
2018	missing	USA:Memphis,Nebraska	lh_13	Horse	USA:Kentucky	26192
2018	missing	USA:Memphis,Nebraska	lh_130_1	Horse	USA:Kentucky	38008
2018	missing	USA:Memphis,Nebraska	lh_131_1	Horse	USA:Kentucky	37487
2018	missing	USA:Memphis,Nebraska	lh_132_1	Horse	USA:Kentucky	26332
2018	missing	USA:Memphis,Nebraska	lh_133_1	Horse	USA:Kentucky	47462
2018	missing	USA:Memphis,Nebraska	lh_134_1	Horse	USA:Kentucky	37480
2018	missing	USA:Memphis,Nebraska	lh_135_1	Horse	USA:Kentucky	26341
2018	missing	USA:Memphis,Nebraska	lh_136_1	Horse	USA:Kentucky	38125
2018	missing	USA:Memphis,Nebraska	lh_139_1	Horse	USA:Kentucky	35079
2018	missing	USA:Memphis,Nebraska	lh_14	Horse	USA:Kentucky	37487
2018	missing	USA:Memphis,Nebraska	lh_140_1	Horse	USA:Kentucky	36217
2018	missing	USA:Memphis,Nebraska	lh_141_1	Horse	USA:Kentucky	37224
2018	missing	USA:Memphis,Nebraska	lh_142_1	Horse	USA:Kentucky	37716
2018	missing	USA:Memphis,Nebraska	lh_143_1	Horse	USA:Kentucky	37453
2018	missing	USA:Memphis,Nebraska	lh_144_1	Horse	USA:Kentucky	19962
2018	missing	USA:Memphis,Nebraska	lh_14_1	Horse	USA:Kentucky	46986
2018	missing	USA:Memphis,Nebraska	lh_15	Horse	USA:NewYork	26371
2018	missing	USA:Memphis,Nebraska	lh_15_1	Horse	USA:Kentucky	37470
2018	missing	USA:Memphis,Nebraska	lh_16	Horse	USA:NewYork	37481
2018	missing	USA:Memphis,Nebraska	lh_16_1	Horse	USA:Kentucky	26358
2018	missing	USA:Memphis,Nebraska	lh_17	Horse	USA:NewYork	26332
2018	missing	USA:Memphis,Nebraska	lh_17_1	Horse	USA:Kentucky	26375
2018	missing	USA:Memphis,Nebraska	lh_18	Horse	USA:NewYork	34887
2018	missing	USA:Memphis,Nebraska	lh_18_1	Horse	USA:Kentucky	26214
2018	missing	USA:Memphis,Nebraska	lh_19	Horse	USA:NewYork	26396
2018	missing	USA:Memphis,Nebraska	lh_19_1	Horse	USA:Kentucky	26354
2018	missing	USA:Memphis,Nebraska	lh_1_1	Horse	USA:Kentucky	31801
2018	missing	USA:Memphis,Nebraska	lh_2	Horse	USA:Kentucky	26266
2018	missing	USA:Memphis,Nebraska	lh_20	Horse	USA:Texas	26300
2018	missing	USA:Memphis,Nebraska	lh_20_1	Horse	USA:Kentucky	26336
2018	missing	USA:Memphis,Nebraska	lh_21	Horse	USA:Texas	19963
2018	missing	USA:Memphis,Nebraska	lh_21_1	Horse	USA:Kentucky	12819
2018	missing	USA:Memphis,Nebraska	lh_22	Horse	USA:Texas	38929
2018	missing	USA:Memphis,Nebraska	lh_22_1	Horse	USA:Kentucky	32595
2018	missing	USA:Memphis,Nebraska	lh_23	Horse	USA:Texas	26090
2018	missing	USA:Memphis,Nebraska	lh_23_1	Horse	USA:Kentucky	38165
2018	missing	USA:Memphis,Nebraska	lh_24	Horse	USA:Texas	26222
2018	missing	USA:Memphis,Nebraska	lh_24_1	Horse	USA:Kentucky	26293
2018	missing	USA:Memphis,Nebraska	lh_25	Horse	USA:Florida	26314
2018	missing	USA:Memphis,Nebraska	lh_25_1	Horse	USA:Kentucky	25862
2018	missing	USA:Memphis,Nebraska	lh_26	Horse	USA:Louisiana	36726
2018	missing	USA:Memphis,Nebraska	lh_26_1	Horse	USA:Kentucky	31832
2018	missing	USA:Memphis,Nebraska	lh_27	Horse	USA:Louisiana	26172
2018	missing	USA:Memphis,Nebraska	lh_27_1	Horse	USA:Kentucky	18871
2018	missing	USA:Memphis,Nebraska	lh_28	Horse	USA:NewYork	36548
2018	missing	USA:Memphis,Nebraska	lh_28_1	Horse	USA:Kentucky	24162
2018	missing	USA:Memphis,Nebraska	lh_29	Horse	USA:NewYork	26235
2018	missing	USA:Memphis,Nebraska	lh_29_1	Horse	USA:Kentucky	22478
2018	missing	USA:Memphis,Nebraska	lh_2_1	Horse	USA:Kentucky	43516
2018	missing	USA:Memphis,Nebraska	lh_3	Horse	USA:Kentucky	37206
2018	missing	USA:Memphis,Nebraska	lh_30	Horse	USA:NewYork	26296
2018	missing	USA:Memphis,Nebraska	lh_30_1	Horse	USA:Kentucky	25094
2018	missing	USA:Memphis,Nebraska	lh_31	Horse	USA:Kentucky	26352
2018	missing	USA:Memphis,Nebraska	lh_31_1	Horse	USA:Kentucky	35577
2018	missing	USA:Memphis,Nebraska	lh_32	Horse	USA:Kentucky	78935
2018	missing	USA:Memphis,Nebraska	lh_33	Horse	USA:Kentucky	13760
2018	missing	USA:Memphis,Nebraska	lh_33_1	Horse	USA:Kentucky	37822
2018	missing	USA:Memphis,Nebraska	lh_34	Horse	USA:Kentucky	84673
2018	missing	USA:Memphis,Nebraska	lh_34_1	Horse	USA:Kentucky	26308
2018	missing	USA:Memphis,Nebraska	lh_35	Horse	USA:Kentucky	37181
2018	missing	USA:Memphis,Nebraska	lh_35_1	Horse	USA:Kentucky	37232
2018	missing	USA:Memphis,Nebraska	lh_36	Horse	USA:Kentucky	32234
2018	missing	USA:Memphis,Nebraska	lh_36_1	Horse	USA:Kentucky	26278
2018	missing	USA:Memphis,Nebraska	lh_37	Horse	USA:Kentucky	26158
2018	missing	USA:Memphis,Nebraska	lh_37_1	Horse	USA:Kentucky	26286
2018	missing	USA:Memphis,Nebraska	lh_38	Horse	USA:Kentucky	47574
2018	missing	USA:Memphis,Nebraska	lh_39	Horse	USA:Kentucky	36382
2018	missing	USA:Memphis,Nebraska	lh_39_1	Horse	USA:Kentucky	33319
2018	missing	USA:Memphis,Nebraska	lh_3_1	Horse	USA:Kentucky	38595
2018	missing	USA:Memphis,Nebraska	lh_4	Horse	USA:Kentucky	38119
2018	missing	USA:Memphis,Nebraska	lh_40	Horse	USA:Kentucky	26204
2018	missing	USA:Memphis,Nebraska	lh_40_1	Horse	USA:Kentucky	26296
2018	missing	USA:Memphis,Nebraska	lh_41	Horse	USA:Louisiana	25392
2018	missing	USA:Memphis,Nebraska	lh_41_1	Horse	USA:Kentucky	37922
2018	missing	USA:Memphis,Nebraska	lh_42	Horse	USA:Louisiana	26311
2018	missing	USA:Memphis,Nebraska	lh_42_1	Horse	USA:Kentucky	33081
2018	missing	USA:Memphis,Nebraska	lh_43	Horse	USA:Louisiana	38113
2018	missing	USA:Memphis,Nebraska	lh_43_1	Horse	USA:Kentucky	37618
2018	missing	USA:Memphis,Nebraska	lh_44	Horse	USA:Louisiana	38322
2018	missing	USA:Memphis,Nebraska	lh_44_1	Horse	USA:Kentucky	35402
2018	missing	USA:Memphis,Nebraska	lh_45	Horse	USA:Louisiana	37478
2018	missing	USA:Memphis,Nebraska	lh_45_1	Horse	USA:Kentucky	37926
2018	missing	USA:Memphis,Nebraska	lh_46	Horse	USA:Louisiana	37467
2018	missing	USA:Memphis,Nebraska	lh_47	Horse	USA:Louisiana	36894
2018	missing	USA:Memphis,Nebraska	lh_47_1	Horse	USA:Kentucky	37916
2018	missing	USA:Memphis,Nebraska	lh_48	Horse	USA:Louisiana	37477
2018	missing	USA:Memphis,Nebraska	lh_48_1	Horse	USA:Kentucky	36797
2018	missing	USA:Memphis,Nebraska	lh_49	Horse	USA:Louisiana	37875
2018	missing	USA:Memphis,Nebraska	lh_49_1	Horse	USA:Kentucky	32026
2018	missing	USA:Memphis,Nebraska	lh_4_1	Horse	USA:Kentucky	37458
2018	missing	USA:Memphis,Nebraska	lh_5	Horse	USA:Kentucky	47208
2018	missing	USA:Memphis,Nebraska	lh_50	missing	USA:NewYork	37632
2018	missing	USA:Memphis,Nebraska	lh_50_1	Horse	USA:Kentucky	34383
2018	missing	USA:Memphis,Nebraska	lh_51_1	Horse	USA:Kentucky	33715
2018	missing	USA:Memphis,Nebraska	lh_52_1	Horse	USA:Kentucky	37493
2018	missing	USA:Memphis,Nebraska	lh_53_1	Horse	USA:Kentucky	37467
2018	missing	USA:Memphis,Nebraska	lh_54_1	Horse	USA:Kentucky	26284
2018	missing	USA:Memphis,Nebraska	lh_55_1	Horse	USA:Kentucky	48240
2018	missing	USA:Memphis,Nebraska	lh_56_1	Horse	USA:Kentucky	37545
2018	missing	USA:Memphis,Nebraska	lh_57_1	Horse	USA:Kentucky	26363
2018	missing	USA:Memphis,Nebraska	lh_58_1	Horse	USA:Kentucky	49248
2018	missing	USA:Memphis,Nebraska	lh_59_1	Horse	USA:Kentucky	37500
2018	missing	USA:Memphis,Nebraska	lh_5_1	Horse	USA:Kentucky	26355
2018	missing	USA:Memphis,Nebraska	lh_6	Horse	USA:Kentucky	38327
2018	missing	USA:Memphis,Nebraska	lh_61_1	Horse	USA:Kentucky	37259
2018	missing	USA:Memphis,Nebraska	lh_62_1	Horse	USA:Kentucky	37101
2018	missing	USA:Memphis,Nebraska	lh_63_1	Horse	USA:Kentucky	26345
2018	missing	USA:Memphis,Nebraska	lh_64_1	Horse	USA:Kentucky	47593
2018	missing	USA:Memphis,Nebraska	lh_65_1	Horse	USA:Kentucky	37474
2018	missing	USA:Memphis,Nebraska	lh_65_1	Horse	USA:Kentucky	37474
2018	missing	USA:Memphis,Nebraska	lh_67_1	Horse	USA:Kentucky	33907
2018	missing	USA:Memphis,Nebraska	lh_68_1	Horse	USA:Kentucky	37449
2018	missing	USA:Memphis,Nebraska	lh_69_1	Horse	USA:Kentucky	26353
2018	missing	USA:Memphis,Nebraska	lh_6_1	Horse	USA:Kentucky	47903
2018	missing	USA:Memphis,Nebraska	lh_7	Horse	USA:Kentucky	37508
2018	missing	USA:Memphis,Nebraska	lh_71_1	Horse	USA:Kentucky	40267
2018	missing	USA:Memphis,Nebraska	lh_72_1	Horse	USA:Kentucky	26304
2018	missing	USA:Memphis,Nebraska	lh_73_1	Horse	USA:Kentucky	30193
2018	missing	USA:Memphis,Nebraska	lh_76_1	Horse	USA:Kentucky	37512
2018	missing	USA:Memphis,Nebraska	lh_77_1	Horse	USA:Kentucky	35609
2018	missing	USA:Memphis,Nebraska	lh_78_1	Horse	USA:Kentucky	26335
2018	missing	USA:Memphis,Nebraska	lh_79_1	Horse	USA:Kentucky	26346
2018	missing	USA:Memphis,Nebraska	lh_7_1	Horse	USA:Kentucky	37453
2018	missing	USA:Memphis,Nebraska	lh_8	Horse	USA:Kentucky	28470
2018	missing	USA:Memphis,Nebraska	lh_80_1	Horse	USA:Kentucky	26368
2018	missing	USA:Memphis,Nebraska	lh_81_1	Horse	USA:Kentucky	26299
2018	missing	USA:Memphis,Nebraska	lh_82_1	Horse	USA:Kentucky	36492
2018	missing	USA:Memphis,Nebraska	lh_83_1	Horse	USA:Kentucky	37488
2018	missing	USA:Memphis,Nebraska	lh_84_1	Horse	USA:Kentucky	26312
2018	missing	USA:Memphis,Nebraska	lh_85_1	Horse	USA:Kentucky	47532
2018	missing	USA:Memphis,Nebraska	lh_86_1	Horse	USA:Kentucky	36866
2018	missing	USA:Memphis,Nebraska	lh_87_1	Horse	USA:Kentucky	26339
2018	missing	USA:Memphis,Nebraska	lh_88_1	Horse	USA:Kentucky	46066
2018	missing	USA:Memphis,Nebraska	lh_89_1	Horse	USA:Kentucky	36185
2018	missing	USA:Memphis,Nebraska	lh_8_1	Horse	USA:Kentucky	26033
2018	missing	USA:Memphis,Nebraska	lh_90_1	Horse	USA:Kentucky	26331
2018	missing	USA:Memphis,Nebraska	lh_91_1	Horse	USA:Kentucky	36668
2018	missing	USA:Memphis,Nebraska	lh_92_1	Horse	USA:Kentucky	37007
2018	missing	USA:Memphis,Nebraska	lh_94_1	Horse	USA:Kentucky	37318
2018	missing	USA:Memphis,Nebraska	lh_95_1	Horse	USA:Kentucky	26086
2018	missing	USA:Memphis,Nebraska	lh_96_1	Horse	USA:Kentucky	37291
2018	missing	USA:Memphis,Nebraska	lh_98_1	Horse	USA:Kentucky	37300
2018	missing	USA:Memphis,Nebraska	lh_99_1	Horse	USA:Kentucky	26303
2018	missing	USA:Memphis,Nebraska	lh_9_1	Horse	USA:Kentucky	37622
ATCC_13557		N/A	ATCC_33701		N/A	0
ATCC_13557		N/A	ATCC_33707		N/A	37751
ATCC_13557		N/A	AcN21-7	missing	China:Shenzhen	36877
ATCC_13557		N/A	As16	missing	China:Huangshi	244708
ATCC_13557		N/A	BJ13	horse	China:Beijing	30354
ATCC_13557		N/A	CHPC_1.8375		N/A	37631
ATCC_13557		N/A	CHPC_1.8376		N/A	31768
ATCC_13557		N/A	CHPC_1.8383		N/A	34247
ATCC_13557		N/A	CHPC_1.8384		N/A	31778
ATCC_13557		N/A	CTOTU47850	missing	USA	36295
ATCC_13557		N/A	CTOTU48829	missing	USA	28667
ATCC_13557		N/A	C_7		N/A	20456
ATCC_13557		N/A	DE0128	missing	USA:NorthCarolina,Durham	37654
ATCC_13557		N/A	DE0411	missing	USA:NorthCarolina,Durham	32057
ATCC_13557		N/A	DSM_20295		N/A	35925
ATCC_13557		N/A	DSM_20307		N/A	28676
ATCC_13557		N/A	DSSKP-R-001	missing	China:Beijing	37783
ATCC_13557		N/A	E22	missing	Australia:LakeMacquarie	34613
ATCC_13557		N/A	FDAARGOS_952	missing	N/A	33222
ATCC_13557		N/A	H4_Bin_Bin_82_1_1	missing	N/A	37745
ATCC_13557		N/A	JCM94-14	Homo_sapiens	N/A	29119
ATCC_13557		N/A	JCM94-16	Homo_sapiens	N/A	39251
ATCC_13557		N/A	JCM94-25	Homo_sapiens	N/A	30396
ATCC_13557		N/A	JCM94-27	Homo_sapiens	N/A	36353
ATCC_13557		N/A	JCM94-3	Homo_sapiens	N/A	30571
ATCC_13557		N/A	JCM94-31	Homo_sapiens	N/A	29928
ATCC_13557		N/A	JID03-27	Homo_sapiens	N/A	37401
ATCC_13557		N/A	JID03-46	Homo_sapiens	N/A	37272
ATCC_13557		N/A	JID03-56	Homo_sapiens	N/A	36501
ATCC_13557		N/A	L4_Bin_Bin_164_1	missing	N/A	36963
ATCC_13557		N/A	MET	missing	China	29003
ATCC_13557		N/A	N1288	Swine	Canada	8141
ATCC_13557		N/A	N1295	Equine	Australia	31836
ATCC_13557		N/A	N1301	missing	UnitedKingdom	37551
ATCC_13557		N/A	N4_Bin_Bin_135_1	missing	N/A	30365
ATCC_13557		N/A	NBRC_101255		N/A	24046
ATCC_13557		N/A	NCTC1621	missing	N/A	37661
ATCC_13557		N/A	NCTC5650	missing	N/A	37754
ATCC_13557		N/A	NHVDL-23-2349	Canis_lupus_familiaris	USA:NewHampshire,Northwood	37750
ATCC_13557		N/A	No.17	missing	China:Beijing	32698
ATCC_13557		N/A	P2117036	horse	USA:PA	36249
ATCC_13557		N/A	P2120831	horse	USA:PA	30093
ATCC_13557		N/A	PAM1204	Ovis_aries	Canada:NovaScotia	32224
ATCC_13557		N/A	PAM1216	horse	Mexico	35774
ATCC_13557		N/A	PAM1271	horse	Canada:Ontario	40337
ATCC_13557		N/A	PAM1340	horse	France	37734
ATCC_13557		N/A	PAM1354	Homo_sapiens	Japan	29640
ATCC_13557		N/A	PAM1357	horse	France	36300
ATCC_13557		N/A	PAM1413	Homo_sapiens	Hungary	29666
ATCC_13557		N/A	PAM1422	horse	Hungary	30651
ATCC_13557		N/A	PAM1475	Sus	Hungary	37814
ATCC_13557		N/A	PAM1496	Sus	Hungary	36184
ATCC_13557		N/A	PAM1533	Sus	Slovenia	30421
ATCC_13557		N/A	PAM1557	Bos_taurus	Ireland	30591
ATCC_13557		N/A	PAM1571	Bos_taurus	Canada	36303
ATCC_13557		N/A	PAM1572	Bos_taurus	Ireland	34332
ATCC_13557		N/A	PAM1593	Homo_sapiens	Spain	38791
ATCC_13557		N/A	PAM1600	Equus_caballus	Australia	37574
ATCC_13557		N/A	PAM1637	horse	Australia	34522
ATCC_13557		N/A	PAM1643	horse	Netherlands	38022
ATCC_13557		N/A	PAM2012	Bos_taurus	Germany	29639
ATCC_13557		N/A	PAM2274	horse	USA:Kentucky	36304
ATCC_13557		N/A	PAM2275	horse	USA:Florida	43653
ATCC_13557		N/A	PAM2276	horse	USA:Florida	37036
ATCC_13557		N/A	PAM2277	horse	USA:Florida	28176
ATCC_13557		N/A	PAM2279	horse	USA:Florida	37015
ATCC_13557		N/A	PAM2280	horse	USA:Florida	29609
ATCC_13557		N/A	PAM2281	horse	USA:Florida	37019
ATCC_13557		N/A	PAM2282	horse	USA:Kentucky	37019
ATCC_13557		N/A	PAM2283	horse	USA:Florida	37459
ATCC_13557		N/A	PAM2284	horse	USA:Florida	37008
ATCC_13557		N/A	PAM2285	horse	USA:Florida	37002
ATCC_13557		N/A	PAM2286	horse	USA:Florida	37028
ATCC_13557		N/A	PAM2287	horse	USA:Kentucky	37099
ATCC_13557		N/A	PAM2288	horse	USA:NewYork	37033
ATCC_13557		N/A	PAM2289	horse	USA:Kentucky	30143
ATCC_13557		N/A	PAM2291	horse	USA:Texas	37003
ATCC_13557		N/A	PAM2292	horse	USA:Texas	37064
ATCC_13557		N/A	PAM2293	horse	USA:Kentucky	37036
ATCC_13557		N/A	PAM2294	horse	USA:Kentucky	36967
ATCC_13557		N/A	PAM2295	horse	USA:Kentucky	36670
ATCC_13557		N/A	PAM2296	horse	USA:Kentucky	36997
ATCC_13557		N/A	PAM2297	horse	USA:Florida	37004
ATCC_13557		N/A	PAM2528	horse	Ireland	36994
ATCC_13557		N/A	PAM2578	horse	Ireland	36826
ATCC_13557		N/A	R1	horse	USA:Kentucky	37053
ATCC_13557		N/A	R10	horse	USA:Kentucky	37002
ATCC_13557		N/A	R11	horse	USA:Kentucky	29711
ATCC_13557		N/A	R12	horse	USA:Kentucky	30127
ATCC_13557		N/A	R13	horse	USA:Kentucky	29687
ATCC_13557		N/A	R14	horse	USA:Kentucky	30284
ATCC_13557		N/A	R16	horse	USA:Kentucky	37029
ATCC_13557		N/A	R17	horse	USA:Kentucky	38130
ATCC_13557		N/A	R18	horse	USA:Kentucky	37011
ATCC_13557		N/A	R19	horse	USA:Kentucky	36999
ATCC_13557		N/A	R2	horse	USA:Kentucky	37335
ATCC_13557		N/A	R20	horse	USA:Kentucky	31533
ATCC_13557		N/A	R21	horse	USA:Kentucky	32868
ATCC_13557		N/A	R22	horse	USA:Kentucky	33481
ATCC_13557		N/A	R23	horse	USA:Kentucky	29714
ATCC_13557		N/A	R24	horse	USA:Kentucky	32250
ATCC_13557		N/A	R25	horse	USA:Kentucky	31526
ATCC_13557		N/A	R26	horse	USA:Kentucky	29545
ATCC_13557		N/A	R27	horse	USA:Kentucky	35247
ATCC_13557		N/A	R28	horse	USA:Kentucky	30843
ATCC_13557		N/A	R29	horse	USA:Kentucky	31114
ATCC_13557		N/A	R3	horse	USA:Kentucky	29704
ATCC_13557		N/A	R30	horse	USA:Kentucky	29650
ATCC_13557		N/A	R31	horse	USA:Kentucky	32950
ATCC_13557		N/A	R32	horse	USA:Kentucky	35367
ATCC_13557		N/A	R33	horse	USA:Kentucky	36942
ATCC_13557		N/A	R34	horse	USA:Kentucky	30862
ATCC_13557		N/A	R35	horse	USA:Kentucky	31623
ATCC_13557		N/A	R36	horse	USA:Kentucky	38035
ATCC_13557		N/A	R37	horse	USA:Kentucky	38047
ATCC_13557		N/A	R38	horse	USA:Kentucky	37961
ATCC_13557		N/A	R39	horse	USA:Kentucky	30166
ATCC_13557		N/A	R4	horse	USA:Kentucky	30769
ATCC_13557		N/A	R40	horse	USA:Kentucky	37026
ATCC_13557		N/A	R41	horse	USA:Kentucky	42729
ATCC_13557		N/A	R42	horse	USA:Kentucky	33476
ATCC_13557		N/A	R43	horse	USA:Kentucky	38118
ATCC_13557		N/A	R44	horse	USA:Kentucky	32659
ATCC_13557		N/A	R45	horse	USA:Kentucky	30120
ATCC_13557		N/A	R46	horse	USA:Kentucky	35364
ATCC_13557		N/A	R47	horse	USA:Kentucky	35387
ATCC_13557		N/A	R48	horse	USA:Kentucky	29750
ATCC_13557		N/A	R5	horse	USA:Kentucky	36855
ATCC_13557		N/A	R6	horse	USA:Kentucky	29730
ATCC_13557		N/A	R7	horse	USA:Kentucky	38128
ATCC_13557		N/A	R8	horse	USA:Kentucky	30537
ATCC_13557		N/A	RHO3	soil	China:Nanjing	36963
ATCC_13557		N/A	Reference		N/A	37554
ATCC_13557		N/A	S4_Bin_METABAT__356_1	missing	N/A	32246
ATCC_13557		N/A	U19	missing	N/A	28852
ATCC_13557		N/A	UBA6654	missing	USA:NewYorkCity	29643
ATCC_13557		N/A	WH99	missing	China	27705
ATCC_13557		N/A	WY	Homo_sapiens	China:Lishui	33053
ATCC_13557		N/A	YW-05	missing	N/A	30677
ATCC_13557		N/A	feces_ps_bin.6	Zophobas_morio	N/A	33669
ATCC_13557		N/A	lh_1	Horse	USA:Kentucky	35873
ATCC_13557		N/A	lh_10	Horse	USA:Kentucky	36912
ATCC_13557		N/A	lh_102_1	Horse	USA:Kentucky	34395
ATCC_13557		N/A	lh_103_1	Horse	USA:Kentucky	85432
ATCC_13557		N/A	lh_104_1	Horse	USA:Kentucky	32234
ATCC_13557		N/A	lh_106_1	Horse	USA:Kentucky	36991
ATCC_13557		N/A	lh_107_1	Horse	USA:Kentucky	32233
ATCC_13557		N/A	lh_108_1	Horse	USA:Kentucky	36915
ATCC_13557		N/A	lh_109_1	Horse	USA:Kentucky	35553
ATCC_13557		N/A	lh_10_1	Horse	USA:Kentucky	32215
ATCC_13557		N/A	lh_11	Horse	USA:Kentucky	36980
ATCC_13557		N/A	lh_110_1	Horse	USA:Kentucky	38074
ATCC_13557		N/A	lh_112_1	Horse	USA:Kentucky	32153
ATCC_13557		N/A	lh_113_1	Horse	USA:Kentucky	36973
ATCC_13557		N/A	lh_114_1	Horse	USA:Kentucky	36864
ATCC_13557		N/A	lh_115_1	Horse	USA:Kentucky	29561
ATCC_13557		N/A	lh_116_1	Horse	USA:Kentucky	32241
ATCC_13557		N/A	lh_117_1	Horse	USA:Kentucky	36993
ATCC_13557		N/A	lh_118_1	Horse	USA:Kentucky	29962
ATCC_13557		N/A	lh_12	Horse	USA:Kentucky	32140
ATCC_13557		N/A	lh_120_1	Horse	USA:Kentucky	37035
ATCC_13557		N/A	lh_121_1	Horse	USA:Kentucky	29650
ATCC_13557		N/A	lh_122_1	Horse	USA:Kentucky	32236
ATCC_13557		N/A	lh_123_1	Horse	USA:Kentucky	36944
ATCC_13557		N/A	lh_124_1	Horse	USA:Kentucky	33399
ATCC_13557		N/A	lh_125_1	Horse	USA:Kentucky	32223
ATCC_13557		N/A	lh_126_1	Horse	USA:Kentucky	32217
ATCC_13557		N/A	lh_127_1	Horse	USA:Kentucky	36032
ATCC_13557		N/A	lh_128_1	Horse	USA:Kentucky	37023
ATCC_13557		N/A	lh_12_1	Horse	USA:Kentucky	36992
ATCC_13557		N/A	lh_13	Horse	USA:Kentucky	36532
ATCC_13557		N/A	lh_130_1	Horse	USA:Kentucky	31551
ATCC_13557		N/A	lh_131_1	Horse	USA:Kentucky	32253
ATCC_13557		N/A	lh_132_1	Horse	USA:Kentucky	36981
ATCC_13557		N/A	lh_133_1	Horse	USA:Kentucky	44966
ATCC_13557		N/A	lh_134_1	Horse	USA:Kentucky	32256
ATCC_13557		N/A	lh_135_1	Horse	USA:Kentucky	36999
ATCC_13557		N/A	lh_136_1	Horse	USA:Kentucky	31551
ATCC_13557		N/A	lh_139_1	Horse	USA:Kentucky	36686
ATCC_13557		N/A	lh_14	Horse	USA:Kentucky	32247
ATCC_13557		N/A	lh_140_1	Horse	USA:Kentucky	35390
ATCC_13557		N/A	lh_141_1	Horse	USA:Kentucky	32153
ATCC_13557		N/A	lh_142_1	Horse	USA:Kentucky	31462
ATCC_13557		N/A	lh_143_1	Horse	USA:Kentucky	32227
ATCC_13557		N/A	lh_144_1	Horse	USA:Kentucky	26416
ATCC_13557		N/A	lh_14_1	Horse	USA:Kentucky	44098
ATCC_13557		N/A	lh_15	Horse	USA:NewYork	36783
ATCC_13557		N/A	lh_15_1	Horse	USA:Kentucky	29609
ATCC_13557		N/A	lh_16	Horse	USA:NewYork	32273
ATCC_13557		N/A	lh_16_1	Horse	USA:Kentucky	37026
ATCC_13557		N/A	lh_17	Horse	USA:NewYork	37004
ATCC_13557		N/A	lh_17_1	Horse	USA:Kentucky	37003
ATCC_13557		N/A	lh_18	Horse	USA:NewYork	27577
ATCC_13557		N/A	lh_18_1	Horse	USA:Kentucky	36697
ATCC_13557		N/A	lh_19	Horse	USA:NewYork	36998
ATCC_13557		N/A	lh_19_1	Horse	USA:Kentucky	37036
ATCC_13557		N/A	lh_1_1	Horse	USA:Kentucky	26701
ATCC_13557		N/A	lh_2	Horse	USA:Kentucky	36834
ATCC_13557		N/A	lh_20	Horse	USA:Texas	36952
ATCC_13557		N/A	lh_20_1	Horse	USA:Kentucky	36974
ATCC_13557		N/A	lh_21	Horse	USA:Texas	26417
ATCC_13557		N/A	lh_21_1	Horse	USA:Kentucky	16482
ATCC_13557		N/A	lh_22	Horse	USA:Texas	36359
ATCC_13557		N/A	lh_22_1	Horse	USA:Kentucky	39054
ATCC_13557		N/A	lh_23	Horse	USA:Texas	36496
ATCC_13557		N/A	lh_23_1	Horse	USA:Kentucky	30520
ATCC_13557		N/A	lh_24	Horse	USA:Texas	36390
ATCC_13557		N/A	lh_24_1	Horse	USA:Kentucky	36905
ATCC_13557		N/A	lh_25	Horse	USA:Florida	36795
ATCC_13557		N/A	lh_25_1	Horse	USA:Kentucky	35666
ATCC_13557		N/A	lh_26	Horse	USA:Louisiana	29673
ATCC_13557		N/A	lh_26_1	Horse	USA:Kentucky	25781
ATCC_13557		N/A	lh_27	Horse	USA:Louisiana	36502
ATCC_13557		N/A	lh_27_1	Horse	USA:Kentucky	24583
ATCC_13557		N/A	lh_28	Horse	USA:NewYork	34549
ATCC_13557		N/A	lh_28_1	Horse	USA:Kentucky	33016
ATCC_13557		N/A	lh_29	Horse	USA:NewYork	36701
ATCC_13557		N/A	lh_29_1	Horse	USA:Kentucky	30570
ATCC_13557		N/A	lh_2_1	Horse	USA:Kentucky	39717
ATCC_13557		N/A	lh_3	Horse	USA:Kentucky	32047
ATCC_13557		N/A	lh_30	Horse	USA:NewYork	36966
ATCC_13557		N/A	lh_30_1	Horse	USA:Kentucky	33902
ATCC_13557		N/A	lh_31	Horse	USA:Kentucky	36997
ATCC_13557		N/A	lh_31_1	Horse	USA:Kentucky	28417
ATCC_13557		N/A	lh_32	Horse	USA:Kentucky	78480
ATCC_13557		N/A	lh_33	Horse	USA:Kentucky	17299
ATCC_13557		N/A	lh_33_1	Horse	USA:Kentucky	30758
ATCC_13557		N/A	lh_34	Horse	USA:Kentucky	84120
ATCC_13557		N/A	lh_34_1	Horse	USA:Kentucky	36962
ATCC_13557		N/A	lh_35	Horse	USA:Kentucky	32039
ATCC_13557		N/A	lh_35_1	Horse	USA:Kentucky	30174
ATCC_13557		N/A	lh_36	Horse	USA:Kentucky	36503
ATCC_13557		N/A	lh_36_1	Horse	USA:Kentucky	36798
ATCC_13557		N/A	lh_37	Horse	USA:Kentucky	36665
ATCC_13557		N/A	lh_37_1	Horse	USA:Kentucky	36910
ATCC_13557		N/A	lh_38	Horse	USA:Kentucky	43633
ATCC_13557		N/A	lh_39	Horse	USA:Kentucky	37731
ATCC_13557		N/A	lh_39_1	Horse	USA:Kentucky	37356
ATCC_13557		N/A	lh_3_1	Horse	USA:Kentucky	31444
ATCC_13557		N/A	lh_4	Horse	USA:Kentucky	30900
ATCC_13557		N/A	lh_40	Horse	USA:Kentucky	36739
ATCC_13557		N/A	lh_40_1	Horse	USA:Kentucky	36978
ATCC_13557		N/A	lh_41	Horse	USA:Louisiana	35298
ATCC_13557		N/A	lh_41_1	Horse	USA:Kentucky	31456
ATCC_13557		N/A	lh_42	Horse	USA:Louisiana	36976
ATCC_13557		N/A	lh_42_1	Horse	USA:Kentucky	36420
ATCC_13557		N/A	lh_43	Horse	USA:Louisiana	30782
ATCC_13557		N/A	lh_43_1	Horse	USA:Kentucky	29685
ATCC_13557		N/A	lh_44	Horse	USA:Louisiana	30964
ATCC_13557		N/A	lh_44_1	Horse	USA:Kentucky	29212
ATCC_13557		N/A	lh_45	Horse	USA:Louisiana	32250
ATCC_13557		N/A	lh_45_1	Horse	USA:Kentucky	31446
ATCC_13557		N/A	lh_46	Horse	USA:Louisiana	32236
ATCC_13557		N/A	lh_47	Horse	USA:Louisiana	32052
ATCC_13557		N/A	lh_47_1	Horse	USA:Kentucky	31466
ATCC_13557		N/A	lh_48	Horse	USA:Louisiana	32210
ATCC_13557		N/A	lh_48_1	Horse	USA:Kentucky	30760
ATCC_13557		N/A	lh_49	Horse	USA:Louisiana	31254
ATCC_13557		N/A	lh_49_1	Horse	USA:Kentucky	36904
ATCC_13557		N/A	lh_4_1	Horse	USA:Kentucky	32244
ATCC_13557		N/A	lh_5	Horse	USA:Kentucky	43364
ATCC_13557		N/A	lh_50	missing	USA:NewYork	29746
ATCC_13557		N/A	lh_50_1	Horse	USA:Kentucky	33461
ATCC_13557		N/A	lh_51_1	Horse	USA:Kentucky	38107
ATCC_13557		N/A	lh_52_1	Horse	USA:Kentucky	32293
ATCC_13557		N/A	lh_53_1	Horse	USA:Kentucky	32214
ATCC_13557		N/A	lh_54_1	Horse	USA:Kentucky	36891
ATCC_13557		N/A	lh_55_1	Horse	USA:Kentucky	43819
ATCC_13557		N/A	lh_56_1	Horse	USA:Kentucky	32318
ATCC_13557		N/A	lh_57_1	Horse	USA:Kentucky	37037
ATCC_13557		N/A	lh_58_1	Horse	USA:Kentucky	44856
ATCC_13557		N/A	lh_59_1	Horse	USA:Kentucky	32255
ATCC_13557		N/A	lh_5_1	Horse	USA:Kentucky	36955
ATCC_13557		N/A	lh_6	Horse	USA:Kentucky	32233
ATCC_13557		N/A	lh_61_1	Horse	USA:Kentucky	34285
ATCC_13557		N/A	lh_62_1	Horse	USA:Kentucky	30375
ATCC_13557		N/A	lh_63_1	Horse	USA:Kentucky	36972
ATCC_13557		N/A	lh_64_1	Horse	USA:Kentucky	43278
ATCC_13557		N/A	lh_65_1	Horse	USA:Kentucky	32222
ATCC_13557		N/A	lh_65_1	Horse	USA:Kentucky	32222
ATCC_13557		N/A	lh_67_1	Horse	USA:Kentucky	35850
ATCC_13557		N/A	lh_68_1	Horse	USA:Kentucky	32237
ATCC_13557		N/A	lh_69_1	Horse	USA:Kentucky	37032
ATCC_13557		N/A	lh_6_1	Horse	USA:Kentucky	43491
ATCC_13557		N/A	lh_7	Horse	USA:Kentucky	32230
ATCC_13557		N/A	lh_71_1	Horse	USA:Kentucky	37289
ATCC_13557		N/A	lh_72_1	Horse	USA:Kentucky	36914
ATCC_13557		N/A	lh_73_1	Horse	USA:Kentucky	35526
ATCC_13557		N/A	lh_76_1	Horse	USA:Kentucky	32286
ATCC_13557		N/A	lh_77_1	Horse	USA:Kentucky	31011
ATCC_13557		N/A	lh_78_1	Horse	USA:Kentucky	36966
ATCC_13557		N/A	lh_79_1	Horse	USA:Kentucky	37003
ATCC_13557		N/A	lh_7_1	Horse	USA:Kentucky	32246
ATCC_13557		N/A	lh_8	Horse	USA:Kentucky	26361
ATCC_13557		N/A	lh_80_1	Horse	USA:Kentucky	37030
ATCC_13557		N/A	lh_81_1	Horse	USA:Kentucky	36905
ATCC_13557		N/A	lh_82_1	Horse	USA:Kentucky	31864
ATCC_13557		N/A	lh_83_1	Horse	USA:Kentucky	32249
ATCC_13557		N/A	lh_84_1	Horse	USA:Kentucky	37020
ATCC_13557		N/A	lh_85_1	Horse	USA:Kentucky	43541
ATCC_13557		N/A	lh_86_1	Horse	USA:Kentucky	31872
ATCC_13557		N/A	lh_87_1	Horse	USA:Kentucky	37014
ATCC_13557		N/A	lh_88_1	Horse	USA:Kentucky	42285
ATCC_13557		N/A	lh_89_1	Horse	USA:Kentucky	31299
ATCC_13557		N/A	lh_8_1	Horse	USA:Kentucky	36412
ATCC_13557		N/A	lh_90_1	Horse	USA:Kentucky	37022
ATCC_13557		N/A	lh_91_1	Horse	USA:Kentucky	29478
ATCC_13557		N/A	lh_92_1	Horse	USA:Kentucky	31994
ATCC_13557		N/A	lh_94_1	Horse	USA:Kentucky	32097
ATCC_13557		N/A	lh_95_1	Horse	USA:Kentucky	36763
ATCC_13557		N/A	lh_96_1	Horse	USA:Kentucky	32080
ATCC_13557		N/A	lh_98_1	Horse	USA:Kentucky	35420
ATCC_13557		N/A	lh_99_1	Horse	USA:Kentucky	36990
ATCC_13557		N/A	lh_9_1	Horse	USA:Kentucky	30029
ATCC_33701		N/A	ATCC_33707		N/A	0
ATCC_33701		N/A	AcN21-7	missing	China:Shenzhen	36563
ATCC_33701		N/A	As16	missing	China:Huangshi	244242
ATCC_33701		N/A	BJ13	horse	China:Beijing	38045
ATCC_33701		N/A	CHPC_1.8375		N/A	12413
ATCC_33701		N/A	CHPC_1.8376		N/A	36733
ATCC_33701		N/A	CHPC_1.8383		N/A	33941
ATCC_33701		N/A	CHPC_1.8384		N/A	36728
ATCC_33701		N/A	CTOTU47850	missing	USA	33677
ATCC_33701		N/A	CTOTU48829	missing	USA	37317
ATCC_33701		N/A	C_7		N/A	22860
ATCC_33701		N/A	DE0128	missing	USA:NorthCarolina,Durham	95
ATCC_33701		N/A	DE0411	missing	USA:NorthCarolina,Durham	37889
ATCC_33701		N/A	DSM_20295		N/A	37045
ATCC_33701		N/A	DSM_20307		N/A	35863
ATCC_33701		N/A	DSSKP-R-001	missing	China:Beijing	100
ATCC_33701		N/A	E22	missing	Australia:LakeMacquarie	34466
ATCC_33701		N/A	FDAARGOS_952	missing	N/A	38385
ATCC_33701		N/A	H4_Bin_Bin_82_1_1	missing	N/A	87
ATCC_33701		N/A	JCM94-14	Homo_sapiens	N/A	36897
ATCC_33701		N/A	JCM94-16	Homo_sapiens	N/A	36559
ATCC_33701		N/A	JCM94-25	Homo_sapiens	N/A	37699
ATCC_33701		N/A	JCM94-27	Homo_sapiens	N/A	36628
ATCC_33701		N/A	JCM94-3	Homo_sapiens	N/A	38044
ATCC_33701		N/A	JCM94-31	Homo_sapiens	N/A	37368
ATCC_33701		N/A	JID03-27	Homo_sapiens	N/A	36763
ATCC_33701		N/A	JID03-46	Homo_sapiens	N/A	36712
ATCC_33701		N/A	JID03-56	Homo_sapiens	N/A	38010
ATCC_33701		N/A	L4_Bin_Bin_164_1	missing	N/A	35978
ATCC_33701		N/A	MET	missing	China	36862
ATCC_33701		N/A	N1288	Swine	Canada	8121
ATCC_33701		N/A	N1295	Equine	Australia	38546
ATCC_33701		N/A	N1301	missing	UnitedKingdom	223
ATCC_33701		N/A	N4_Bin_Bin_135_1	missing	N/A	38094
ATCC_33701		N/A	NBRC_101255		N/A	30246
ATCC_33701		N/A	NCTC1621	missing	N/A	85
ATCC_33701		N/A	NCTC5650	missing	N/A	85
ATCC_33701		N/A	NHVDL-23-2349	Canis_lupus_familiaris	USA:NewHampshire,Northwood	89
ATCC_33701		N/A	No.17	missing	China:Beijing	38310
ATCC_33701		N/A	P2117036	horse	USA:PA	28930
ATCC_33701		N/A	P2120831	horse	USA:PA	37968
ATCC_33701		N/A	PAM1204	Ovis_aries	Canada:NovaScotia	38735
ATCC_33701		N/A	PAM1216	horse	Mexico	37840
ATCC_33701		N/A	PAM1271	horse	Canada:Ontario	42011
ATCC_33701		N/A	PAM1340	horse	France	34
ATCC_33701		N/A	PAM1354	Homo_sapiens	Japan	37215
ATCC_33701		N/A	PAM1357	horse	France	34851
ATCC_33701		N/A	PAM1413	Homo_sapiens	Hungary	37222
ATCC_33701		N/A	PAM1422	horse	Hungary	38593
ATCC_33701		N/A	PAM1475	Sus	Hungary	280
ATCC_33701		N/A	PAM1496	Sus	Hungary	38159
ATCC_33701		N/A	PAM1533	Sus	Slovenia	37534
ATCC_33701		N/A	PAM1557	Bos_taurus	Ireland	38510
ATCC_33701		N/A	PAM1571	Bos_taurus	Canada	34857
ATCC_33701		N/A	PAM1572	Bos_taurus	Ireland	36679
ATCC_33701		N/A	PAM1593	Homo_sapiens	Spain	39995
ATCC_33701		N/A	PAM1600	Equus_caballus	Australia	39270
ATCC_33701		N/A	PAM1637	horse	Australia	36672
ATCC_33701		N/A	PAM1643	horse	Netherlands	37284
ATCC_33701		N/A	PAM2012	Bos_taurus	Germany	37174
ATCC_33701		N/A	PAM2274	horse	USA:Kentucky	34973
ATCC_33701		N/A	PAM2275	horse	USA:Florida	47254
ATCC_33701		N/A	PAM2276	horse	USA:Florida	36732
ATCC_33701		N/A	PAM2277	horse	USA:Florida	35781
ATCC_33701		N/A	PAM2279	horse	USA:Florida	36781
ATCC_33701		N/A	PAM2280	horse	USA:Florida	37165
ATCC_33701		N/A	PAM2281	horse	USA:Florida	36718
ATCC_33701		N/A	PAM2282	horse	USA:Kentucky	36774
ATCC_33701		N/A	PAM2283	horse	USA:Florida	36889
ATCC_33701		N/A	PAM2284	horse	USA:Florida	36735
ATCC_33701		N/A	PAM2285	horse	USA:Florida	36753
ATCC_33701		N/A	PAM2286	horse	USA:Florida	36738
ATCC_33701		N/A	PAM2287	horse	USA:Kentucky	36776
ATCC_33701		N/A	PAM2288	horse	USA:NewYork	36788
ATCC_33701		N/A	PAM2289	horse	USA:Kentucky	37307
ATCC_33701		N/A	PAM2291	horse	USA:Texas	36721
ATCC_33701		N/A	PAM2292	horse	USA:Texas	36764
ATCC_33701		N/A	PAM2293	horse	USA:Kentucky	36763
ATCC_33701		N/A	PAM2294	horse	USA:Kentucky	36719
ATCC_33701		N/A	PAM2295	horse	USA:Kentucky	36505
ATCC_33701		N/A	PAM2296	horse	USA:Kentucky	36766
ATCC_33701		N/A	PAM2297	horse	USA:Florida	36765
ATCC_33701		N/A	PAM2528	horse	Ireland	36751
ATCC_33701		N/A	PAM2578	horse	Ireland	36549
ATCC_33701		N/A	R1	horse	USA:Kentucky	36798
ATCC_33701		N/A	R10	horse	USA:Kentucky	36772
ATCC_33701		N/A	R11	horse	USA:Kentucky	37812
ATCC_33701		N/A	R12	horse	USA:Kentucky	38251
ATCC_33701		N/A	R13	horse	USA:Kentucky	37728
ATCC_33701		N/A	R14	horse	USA:Kentucky	38464
ATCC_33701		N/A	R16	horse	USA:Kentucky	36776
ATCC_33701		N/A	R17	horse	USA:Kentucky	37630
ATCC_33701		N/A	R18	horse	USA:Kentucky	36764
ATCC_33701		N/A	R19	horse	USA:Kentucky	36772
ATCC_33701		N/A	R2	horse	USA:Kentucky	37042
ATCC_33701		N/A	R20	horse	USA:Kentucky	38056
ATCC_33701		N/A	R21	horse	USA:Kentucky	36941
ATCC_33701		N/A	R22	horse	USA:Kentucky	38184
ATCC_33701		N/A	R23	horse	USA:Kentucky	37781
ATCC_33701		N/A	R24	horse	USA:Kentucky	37495
ATCC_33701		N/A	R25	horse	USA:Kentucky	38058
ATCC_33701		N/A	R26	horse	USA:Kentucky	37071
ATCC_33701		N/A	R27	horse	USA:Kentucky	34822
ATCC_33701		N/A	R28	horse	USA:Kentucky	38388
ATCC_33701		N/A	R29	horse	USA:Kentucky	38664
ATCC_33701		N/A	R3	horse	USA:Kentucky	37790
ATCC_33701		N/A	R30	horse	USA:Kentucky	37222
ATCC_33701		N/A	R31	horse	USA:Kentucky	37139
ATCC_33701		N/A	R32	horse	USA:Kentucky	34923
ATCC_33701		N/A	R33	horse	USA:Kentucky	36696
ATCC_33701		N/A	R34	horse	USA:Kentucky	38206
ATCC_33701		N/A	R35	horse	USA:Kentucky	37229
ATCC_33701		N/A	R36	horse	USA:Kentucky	37526
ATCC_33701		N/A	R37	horse	USA:Kentucky	37542
ATCC_33701		N/A	R38	horse	USA:Kentucky	37475
ATCC_33701		N/A	R39	horse	USA:Kentucky	37870
ATCC_33701		N/A	R4	horse	USA:Kentucky	37266
ATCC_33701		N/A	R40	horse	USA:Kentucky	36795
ATCC_33701		N/A	R41	horse	USA:Kentucky	46884
ATCC_33701		N/A	R42	horse	USA:Kentucky	38184
ATCC_33701		N/A	R43	horse	USA:Kentucky	37640
ATCC_33701		N/A	R44	horse	USA:Kentucky	37651
ATCC_33701		N/A	R45	horse	USA:Kentucky	37833
ATCC_33701		N/A	R46	horse	USA:Kentucky	34935
ATCC_33701		N/A	R47	horse	USA:Kentucky	34946
ATCC_33701		N/A	R48	horse	USA:Kentucky	37831
ATCC_33701		N/A	R5	horse	USA:Kentucky	36627
ATCC_33701		N/A	R6	horse	USA:Kentucky	37828
ATCC_33701		N/A	R7	horse	USA:Kentucky	37614
ATCC_33701		N/A	R8	horse	USA:Kentucky	37537
ATCC_33701		N/A	RHO3	soil	China:Nanjing	36627
ATCC_33701		N/A	Reference		N/A	37525
ATCC_33701		N/A	S4_Bin_METABAT__356_1	missing	N/A	38240
ATCC_33701		N/A	U19	missing	N/A	36530
ATCC_33701		N/A	UBA6654	missing	USA:NewYorkCity	37195
ATCC_33701		N/A	WH99	missing	China	35999
ATCC_33701		N/A	WY	Homo_sapiens	China:Lishui	36313
ATCC_33701		N/A	YW-05	missing	N/A	38639
ATCC_33701		N/A	feces_ps_bin.6	Zophobas_morio	N/A	37576
ATCC_33701		N/A	lh_1	Horse	USA:Kentucky	33728
ATCC_33701		N/A	lh_10	Horse	USA:Kentucky	36702
ATCC_33701		N/A	lh_102_1	Horse	USA:Kentucky	34151
ATCC_33701		N/A	lh_103_1	Horse	USA:Kentucky	86515
ATCC_33701		N/A	lh_104_1	Horse	USA:Kentucky	38145
ATCC_33701		N/A	lh_106_1	Horse	USA:Kentucky	36766
ATCC_33701		N/A	lh_107_1	Horse	USA:Kentucky	38181
ATCC_33701		N/A	lh_108_1	Horse	USA:Kentucky	36691
ATCC_33701		N/A	lh_109_1	Horse	USA:Kentucky	38213
ATCC_33701		N/A	lh_10_1	Horse	USA:Kentucky	38164
ATCC_33701		N/A	lh_11	Horse	USA:Kentucky	36719
ATCC_33701		N/A	lh_110_1	Horse	USA:Kentucky	37551
ATCC_33701		N/A	lh_112_1	Horse	USA:Kentucky	38079
ATCC_33701		N/A	lh_113_1	Horse	USA:Kentucky	36790
ATCC_33701		N/A	lh_114_1	Horse	USA:Kentucky	36657
ATCC_33701		N/A	lh_115_1	Horse	USA:Kentucky	37111
ATCC_33701		N/A	lh_116_1	Horse	USA:Kentucky	38148
ATCC_33701		N/A	lh_117_1	Horse	USA:Kentucky	36778
ATCC_33701		N/A	lh_118_1	Horse	USA:Kentucky	37938
ATCC_33701		N/A	lh_12	Horse	USA:Kentucky	38071
ATCC_33701		N/A	lh_120_1	Horse	USA:Kentucky	36776
ATCC_33701		N/A	lh_121_1	Horse	USA:Kentucky	37747
ATCC_33701		N/A	lh_122_1	Horse	USA:Kentucky	38173
ATCC_33701		N/A	lh_123_1	Horse	USA:Kentucky	36755
ATCC_33701		N/A	lh_124_1	Horse	USA:Kentucky	34140
ATCC_33701		N/A	lh_125_1	Horse	USA:Kentucky	38156
ATCC_33701		N/A	lh_126_1	Horse	USA:Kentucky	38153
ATCC_33701		N/A	lh_127_1	Horse	USA:Kentucky	36835
ATCC_33701		N/A	lh_128_1	Horse	USA:Kentucky	36741
ATCC_33701		N/A	lh_12_1	Horse	USA:Kentucky	36756
ATCC_33701		N/A	lh_13	Horse	USA:Kentucky	36441
ATCC_33701		N/A	lh_130_1	Horse	USA:Kentucky	38098
ATCC_33701		N/A	lh_131_1	Horse	USA:Kentucky	38187
ATCC_33701		N/A	lh_132_1	Horse	USA:Kentucky	36741
ATCC_33701		N/A	lh_133_1	Horse	USA:Kentucky	47148
ATCC_33701		N/A	lh_134_1	Horse	USA:Kentucky	38182
ATCC_33701		N/A	lh_135_1	Horse	USA:Kentucky	36777
ATCC_33701		N/A	lh_136_1	Horse	USA:Kentucky	37862
ATCC_33701		N/A	lh_139_1	Horse	USA:Kentucky	38026
ATCC_33701		N/A	lh_14	Horse	USA:Kentucky	38180
ATCC_33701		N/A	lh_140_1	Horse	USA:Kentucky	34955
ATCC_33701		N/A	lh_141_1	Horse	USA:Kentucky	37955
ATCC_33701		N/A	lh_142_1	Horse	USA:Kentucky	38066
ATCC_33701		N/A	lh_143_1	Horse	USA:Kentucky	38155
ATCC_33701		N/A	lh_144_1	Horse	USA:Kentucky	26908
ATCC_33701		N/A	lh_14_1	Horse	USA:Kentucky	46457
ATCC_33701		N/A	lh_15	Horse	USA:NewYork	36622
ATCC_33701		N/A	lh_15_1	Horse	USA:Kentucky	37155
ATCC_33701		N/A	lh_16	Horse	USA:NewYork	38184
ATCC_33701		N/A	lh_16_1	Horse	USA:Kentucky	36794
ATCC_33701		N/A	lh_17	Horse	USA:NewYork	36744
ATCC_33701		N/A	lh_17_1	Horse	USA:Kentucky	36791
ATCC_33701		N/A	lh_18	Horse	USA:NewYork	35100
ATCC_33701		N/A	lh_18_1	Horse	USA:Kentucky	36547
ATCC_33701		N/A	lh_19	Horse	USA:NewYork	36828
ATCC_33701		N/A	lh_19_1	Horse	USA:Kentucky	36778
ATCC_33701		N/A	lh_1_1	Horse	USA:Kentucky	31949
ATCC_33701		N/A	lh_2	Horse	USA:Kentucky	36721
ATCC_33701		N/A	lh_20	Horse	USA:Texas	36724
ATCC_33701		N/A	lh_20_1	Horse	USA:Kentucky	36800
ATCC_33701		N/A	lh_21	Horse	USA:Texas	26909
ATCC_33701		N/A	lh_21_1	Horse	USA:Kentucky	16574
ATCC_33701		N/A	lh_22	Horse	USA:Texas	37840
ATCC_33701		N/A	lh_22_1	Horse	USA:Kentucky	36874
ATCC_33701		N/A	lh_23	Horse	USA:Texas	36279
ATCC_33701		N/A	lh_23_1	Horse	USA:Kentucky	37597
ATCC_33701		N/A	lh_24	Horse	USA:Texas	36302
ATCC_33701		N/A	lh_24_1	Horse	USA:Kentucky	36680
ATCC_33701		N/A	lh_25	Horse	USA:Florida	36634
ATCC_33701		N/A	lh_25_1	Horse	USA:Kentucky	35498
ATCC_33701		N/A	lh_26	Horse	USA:Louisiana	37100
ATCC_33701		N/A	lh_26_1	Horse	USA:Kentucky	32538
ATCC_33701		N/A	lh_27	Horse	USA:Louisiana	36339
ATCC_33701		N/A	lh_27_1	Horse	USA:Kentucky	24540
ATCC_33701		N/A	lh_28	Horse	USA:NewYork	37247
ATCC_33701		N/A	lh_28_1	Horse	USA:Kentucky	33319
ATCC_33701		N/A	lh_29	Horse	USA:NewYork	36511
ATCC_33701		N/A	lh_29_1	Horse	USA:Kentucky	30625
ATCC_33701		N/A	lh_2_1	Horse	USA:Kentucky	43555
ATCC_33701		N/A	lh_3	Horse	USA:Kentucky	37914
ATCC_33701		N/A	lh_30	Horse	USA:NewYork	36768
ATCC_33701		N/A	lh_30_1	Horse	USA:Kentucky	34098
ATCC_33701		N/A	lh_31	Horse	USA:Kentucky	36802
ATCC_33701		N/A	lh_31_1	Horse	USA:Kentucky	35875
ATCC_33701		N/A	lh_32	Horse	USA:Kentucky	79754
ATCC_33701		N/A	lh_33	Horse	USA:Kentucky	18050
ATCC_33701		N/A	lh_33_1	Horse	USA:Kentucky	37609
ATCC_33701		N/A	lh_34	Horse	USA:Kentucky	85410
ATCC_33701		N/A	lh_34_1	Horse	USA:Kentucky	36711
ATCC_33701		N/A	lh_35	Horse	USA:Kentucky	37952
ATCC_33701		N/A	lh_35_1	Horse	USA:Kentucky	37428
ATCC_33701		N/A	lh_36	Horse	USA:Kentucky	35720
ATCC_33701		N/A	lh_36_1	Horse	USA:Kentucky	36616
ATCC_33701		N/A	lh_37	Horse	USA:Kentucky	36314
ATCC_33701		N/A	lh_37_1	Horse	USA:Kentucky	36729
ATCC_33701		N/A	lh_38	Horse	USA:Kentucky	46857
ATCC_33701		N/A	lh_39	Horse	USA:Kentucky	191
ATCC_33701		N/A	lh_39_1	Horse	USA:Kentucky	37124
ATCC_33701		N/A	lh_3_1	Horse	USA:Kentucky	37049
ATCC_33701		N/A	lh_4	Horse	USA:Kentucky	36159
ATCC_33701		N/A	lh_40	Horse	USA:Kentucky	36420
ATCC_33701		N/A	lh_40_1	Horse	USA:Kentucky	36744
ATCC_33701		N/A	lh_41	Horse	USA:Louisiana	34993
ATCC_33701		N/A	lh_41_1	Horse	USA:Kentucky	38189
ATCC_33701		N/A	lh_42	Horse	USA:Louisiana	36761
ATCC_33701		N/A	lh_42_1	Horse	USA:Kentucky	35950
ATCC_33701		N/A	lh_43	Horse	USA:Louisiana	37316
ATCC_33701		N/A	lh_43_1	Horse	USA:Kentucky	37782
ATCC_33701		N/A	lh_44	Horse	USA:Louisiana	36353
ATCC_33701		N/A	lh_44_1	Horse	USA:Kentucky	35864
ATCC_33701		N/A	lh_45	Horse	USA:Louisiana	38178
ATCC_33701		N/A	lh_45_1	Horse	USA:Kentucky	38010
ATCC_33701		N/A	lh_46	Horse	USA:Louisiana	38170
ATCC_33701		N/A	lh_47	Horse	USA:Louisiana	37815
ATCC_33701		N/A	lh_47_1	Horse	USA:Kentucky	37992
ATCC_33701		N/A	lh_48	Horse	USA:Louisiana	38177
ATCC_33701		N/A	lh_48_1	Horse	USA:Kentucky	37340
ATCC_33701		N/A	lh_49	Horse	USA:Louisiana	37120
ATCC_33701		N/A	lh_49_1	Horse	USA:Kentucky	36477
ATCC_33701		N/A	lh_4_1	Horse	USA:Kentucky	38160
ATCC_33701		N/A	lh_5	Horse	USA:Kentucky	46904
ATCC_33701		N/A	lh_50	missing	USA:NewYork	37813
ATCC_33701		N/A	lh_50_1	Horse	USA:Kentucky	33878
ATCC_33701		N/A	lh_51_1	Horse	USA:Kentucky	37600
ATCC_33701		N/A	lh_52_1	Horse	USA:Kentucky	38209
ATCC_33701		N/A	lh_53_1	Horse	USA:Kentucky	38166
ATCC_33701		N/A	lh_54_1	Horse	USA:Kentucky	36689
ATCC_33701		N/A	lh_55_1	Horse	USA:Kentucky	47934
ATCC_33701		N/A	lh_56_1	Horse	USA:Kentucky	38251
ATCC_33701		N/A	lh_57_1	Horse	USA:Kentucky	36803
ATCC_33701		N/A	lh_58_1	Horse	USA:Kentucky	49086
ATCC_33701		N/A	lh_59_1	Horse	USA:Kentucky	38197
ATCC_33701		N/A	lh_5_1	Horse	USA:Kentucky	36755
ATCC_33701		N/A	lh_6	Horse	USA:Kentucky	38529
ATCC_33701		N/A	lh_61_1	Horse	USA:Kentucky	35179
ATCC_33701		N/A	lh_62_1	Horse	USA:Kentucky	37683
ATCC_33701		N/A	lh_63_1	Horse	USA:Kentucky	36790
ATCC_33701		N/A	lh_64_1	Horse	USA:Kentucky	46652
ATCC_33701		N/A	lh_65_1	Horse	USA:Kentucky	38162
ATCC_33701		N/A	lh_65_1	Horse	USA:Kentucky	38162
ATCC_33701		N/A	lh_67_1	Horse	USA:Kentucky	36456
ATCC_33701		N/A	lh_68_1	Horse	USA:Kentucky	38152
ATCC_33701		N/A	lh_69_1	Horse	USA:Kentucky	36777
ATCC_33701		N/A	lh_6_1	Horse	USA:Kentucky	47422
ATCC_33701		N/A	lh_7	Horse	USA:Kentucky	38219
ATCC_33701		N/A	lh_71_1	Horse	USA:Kentucky	39527
ATCC_33701		N/A	lh_72_1	Horse	USA:Kentucky	36689
ATCC_33701		N/A	lh_73_1	Horse	USA:Kentucky	34108
ATCC_33701		N/A	lh_76_1	Horse	USA:Kentucky	38186
ATCC_33701		N/A	lh_77_1	Horse	USA:Kentucky	36104
ATCC_33701		N/A	lh_78_1	Horse	USA:Kentucky	36772
ATCC_33701		N/A	lh_79_1	Horse	USA:Kentucky	36760
ATCC_33701		N/A	lh_7_1	Horse	USA:Kentucky	38160
ATCC_33701		N/A	lh_8	Horse	USA:Kentucky	30296
ATCC_33701		N/A	lh_80_1	Horse	USA:Kentucky	36787
ATCC_33701		N/A	lh_81_1	Horse	USA:Kentucky	36719
ATCC_33701		N/A	lh_82_1	Horse	USA:Kentucky	36526
ATCC_33701		N/A	lh_83_1	Horse	USA:Kentucky	38186
ATCC_33701		N/A	lh_84_1	Horse	USA:Kentucky	36767
ATCC_33701		N/A	lh_85_1	Horse	USA:Kentucky	46870
ATCC_33701		N/A	lh_86_1	Horse	USA:Kentucky	37729
ATCC_33701		N/A	lh_87_1	Horse	USA:Kentucky	36827
ATCC_33701		N/A	lh_88_1	Horse	USA:Kentucky	45659
ATCC_33701		N/A	lh_89_1	Horse	USA:Kentucky	37153
ATCC_33701		N/A	lh_8_1	Horse	USA:Kentucky	36445
ATCC_33701		N/A	lh_90_1	Horse	USA:Kentucky	36769
ATCC_33701		N/A	lh_91_1	Horse	USA:Kentucky	37056
ATCC_33701		N/A	lh_92_1	Horse	USA:Kentucky	37835
ATCC_33701		N/A	lh_94_1	Horse	USA:Kentucky	37880
ATCC_33701		N/A	lh_95_1	Horse	USA:Kentucky	36460
ATCC_33701		N/A	lh_96_1	Horse	USA:Kentucky	37963
ATCC_33701		N/A	lh_98_1	Horse	USA:Kentucky	38065
ATCC_33701		N/A	lh_99_1	Horse	USA:Kentucky	36766
ATCC_33701		N/A	lh_9_1	Horse	USA:Kentucky	37968
ATCC_33707		N/A	AcN21-7	missing	China:Shenzhen	0
ATCC_33707		N/A	As16	missing	China:Huangshi	244683
ATCC_33707		N/A	BJ13	horse	China:Beijing	37479
ATCC_33707		N/A	CHPC_1.8375		N/A	36739
ATCC_33707		N/A	CHPC_1.8376		N/A	37411
ATCC_33707		N/A	CHPC_1.8383		N/A	36698
ATCC_33707		N/A	CHPC_1.8384		N/A	37403
ATCC_33707		N/A	CTOTU47850	missing	USA	38111
ATCC_33707		N/A	CTOTU48829	missing	USA	37343
ATCC_33707		N/A	C_7		N/A	23761
ATCC_33707		N/A	DE0128	missing	USA:NorthCarolina,Durham	36515
ATCC_33707		N/A	DE0411	missing	USA:NorthCarolina,Durham	38020
ATCC_33707		N/A	DSM_20295		N/A	33002
ATCC_33707		N/A	DSM_20307		N/A	35614
ATCC_33707		N/A	DSSKP-R-001	missing	China:Beijing	36542
ATCC_33707		N/A	E22	missing	Australia:LakeMacquarie	36991
ATCC_33707		N/A	FDAARGOS_952	missing	N/A	38490
ATCC_33707		N/A	H4_Bin_Bin_82_1_1	missing	N/A	36585
ATCC_33707		N/A	JCM94-14	Homo_sapiens	N/A	36581
ATCC_33707		N/A	JCM94-16	Homo_sapiens	N/A	33335
ATCC_33707		N/A	JCM94-25	Homo_sapiens	N/A	36977
ATCC_33707		N/A	JCM94-27	Homo_sapiens	N/A	34927
ATCC_33707		N/A	JCM94-3	Homo_sapiens	N/A	37527
ATCC_33707		N/A	JCM94-31	Homo_sapiens	N/A	37567
ATCC_33707		N/A	JID03-27	Homo_sapiens	N/A	34020
ATCC_33707		N/A	JID03-46	Homo_sapiens	N/A	33927
ATCC_33707		N/A	JID03-56	Homo_sapiens	N/A	36461
ATCC_33707		N/A	L4_Bin_Bin_164_1	missing	N/A	32893
ATCC_33707		N/A	MET	missing	China	36514
ATCC_33707		N/A	N1288	Swine	Canada	8123
ATCC_33707		N/A	N1295	Equine	Australia	38047
ATCC_33707		N/A	N1301	missing	UnitedKingdom	36411
ATCC_33707		N/A	N4_Bin_Bin_135_1	missing	N/A	37335
ATCC_33707		N/A	NBRC_101255		N/A	29802
ATCC_33707		N/A	NCTC1621	missing	N/A	36477
ATCC_33707		N/A	NCTC5650	missing	N/A	36580
ATCC_33707		N/A	NHVDL-23-2349	Canis_lupus_familiaris	USA:NewHampshire,Northwood	36598
ATCC_33707		N/A	No.17	missing	China:Beijing	37945
ATCC_33707		N/A	P2117036	horse	USA:PA	36387
ATCC_33707		N/A	P2120831	horse	USA:PA	38022
ATCC_33707		N/A	PAM1204	Ovis_aries	Canada:NovaScotia	37649
ATCC_33707		N/A	PAM1216	horse	Mexico	38682
ATCC_33707		N/A	PAM1271	horse	Canada:Ontario	41300
ATCC_33707		N/A	PAM1340	horse	France	36557
ATCC_33707		N/A	PAM1354	Homo_sapiens	Japan	36998
ATCC_33707		N/A	PAM1357	horse	France	36735
ATCC_33707		N/A	PAM1413	Homo_sapiens	Hungary	37041
ATCC_33707		N/A	PAM1422	horse	Hungary	37503
ATCC_33707		N/A	PAM1475	Sus	Hungary	36614
ATCC_33707		N/A	PAM1496	Sus	Hungary	37178
ATCC_33707		N/A	PAM1533	Sus	Slovenia	37572
ATCC_33707		N/A	PAM1557	Bos_taurus	Ireland	37394
ATCC_33707		N/A	PAM1571	Bos_taurus	Canada	36735
ATCC_33707		N/A	PAM1572	Bos_taurus	Ireland	35568
ATCC_33707		N/A	PAM1593	Homo_sapiens	Spain	39243
ATCC_33707		N/A	PAM1600	Equus_caballus	Australia	40284
ATCC_33707		N/A	PAM1637	horse	Australia	38519
ATCC_33707		N/A	PAM1643	horse	Netherlands	35449
ATCC_33707		N/A	PAM2012	Bos_taurus	Germany	37008
ATCC_33707		N/A	PAM2274	horse	USA:Kentucky	37013
ATCC_33707		N/A	PAM2275	horse	USA:Florida	48662
ATCC_33707		N/A	PAM2276	horse	USA:Florida	33462
ATCC_33707		N/A	PAM2277	horse	USA:Florida	35021
ATCC_33707		N/A	PAM2279	horse	USA:Florida	33472
ATCC_33707		N/A	PAM2280	horse	USA:Florida	36988
ATCC_33707		N/A	PAM2281	horse	USA:Florida	33471
ATCC_33707		N/A	PAM2282	horse	USA:Kentucky	33471
ATCC_33707		N/A	PAM2283	horse	USA:Florida	33589
ATCC_33707		N/A	PAM2284	horse	USA:Florida	33436
ATCC_33707		N/A	PAM2285	horse	USA:Florida	33496
ATCC_33707		N/A	PAM2286	horse	USA:Florida	33468
ATCC_33707		N/A	PAM2287	horse	USA:Kentucky	33470
ATCC_33707		N/A	PAM2288	horse	USA:NewYork	33473
ATCC_33707		N/A	PAM2289	horse	USA:Kentucky	37258
ATCC_33707		N/A	PAM2291	horse	USA:Texas	33464
ATCC_33707		N/A	PAM2292	horse	USA:Texas	33498
ATCC_33707		N/A	PAM2293	horse	USA:Kentucky	33489
ATCC_33707		N/A	PAM2294	horse	USA:Kentucky	33444
ATCC_33707		N/A	PAM2295	horse	USA:Kentucky	33202
ATCC_33707		N/A	PAM2296	horse	USA:Kentucky	33441
ATCC_33707		N/A	PAM2297	horse	USA:Florida	33445
ATCC_33707		N/A	PAM2528	horse	Ireland	33460
ATCC_33707		N/A	PAM2578	horse	Ireland	33324
ATCC_33707		N/A	R1	horse	USA:Kentucky	33501
ATCC_33707		N/A	R10	horse	USA:Kentucky	33470
ATCC_33707		N/A	R11	horse	USA:Kentucky	37579
ATCC_33707		N/A	R12	horse	USA:Kentucky	37765
ATCC_33707		N/A	R13	horse	USA:Kentucky	37542
ATCC_33707		N/A	R14	horse	USA:Kentucky	37949
ATCC_33707		N/A	R16	horse	USA:Kentucky	33488
ATCC_33707		N/A	R17	horse	USA:Kentucky	33630
ATCC_33707		N/A	R18	horse	USA:Kentucky	33464
ATCC_33707		N/A	R19	horse	USA:Kentucky	33478
ATCC_33707		N/A	R2	horse	USA:Kentucky	31415
ATCC_33707		N/A	R20	horse	USA:Kentucky	37306
ATCC_33707		N/A	R21	horse	USA:Kentucky	37540
ATCC_33707		N/A	R22	horse	USA:Kentucky	38878
ATCC_33707		N/A	R23	horse	USA:Kentucky	37558
ATCC_33707		N/A	R24	horse	USA:Kentucky	37447
ATCC_33707		N/A	R25	horse	USA:Kentucky	37311
ATCC_33707		N/A	R26	horse	USA:Kentucky	36910
ATCC_33707		N/A	R27	horse	USA:Kentucky	36438
ATCC_33707		N/A	R28	horse	USA:Kentucky	38238
ATCC_33707		N/A	R29	horse	USA:Kentucky	37765
ATCC_33707		N/A	R3	horse	USA:Kentucky	37555
ATCC_33707		N/A	R30	horse	USA:Kentucky	37017
ATCC_33707		N/A	R31	horse	USA:Kentucky	37710
ATCC_33707		N/A	R32	horse	USA:Kentucky	36585
ATCC_33707		N/A	R33	horse	USA:Kentucky	33411
ATCC_33707		N/A	R34	horse	USA:Kentucky	38144
ATCC_33707		N/A	R35	horse	USA:Kentucky	36780
ATCC_33707		N/A	R36	horse	USA:Kentucky	33545
ATCC_33707		N/A	R37	horse	USA:Kentucky	33563
ATCC_33707		N/A	R38	horse	USA:Kentucky	33482
ATCC_33707		N/A	R39	horse	USA:Kentucky	36800
ATCC_33707		N/A	R4	horse	USA:Kentucky	37420
ATCC_33707		N/A	R40	horse	USA:Kentucky	33476
ATCC_33707		N/A	R41	horse	USA:Kentucky	46598
ATCC_33707		N/A	R42	horse	USA:Kentucky	38872
ATCC_33707		N/A	R43	horse	USA:Kentucky	33624
ATCC_33707		N/A	R44	horse	USA:Kentucky	37659
ATCC_33707		N/A	R45	horse	USA:Kentucky	37938
ATCC_33707		N/A	R46	horse	USA:Kentucky	36556
ATCC_33707		N/A	R47	horse	USA:Kentucky	36587
ATCC_33707		N/A	R48	horse	USA:Kentucky	37582
ATCC_33707		N/A	R5	horse	USA:Kentucky	33370
ATCC_33707		N/A	R6	horse	USA:Kentucky	37596
ATCC_33707		N/A	R7	horse	USA:Kentucky	33625
ATCC_33707		N/A	R8	horse	USA:Kentucky	37468
ATCC_33707		N/A	RHO3	soil	China:Nanjing	33250
ATCC_33707		N/A	Reference		N/A	28306
ATCC_33707		N/A	S4_Bin_METABAT__356_1	missing	N/A	38100
ATCC_33707		N/A	U19	missing	N/A	36163
ATCC_33707		N/A	UBA6654	missing	USA:NewYorkCity	37014
ATCC_33707		N/A	WH99	missing	China	36016
ATCC_33707		N/A	WY	Homo_sapiens	China:Lishui	36777
ATCC_33707		N/A	YW-05	missing	N/A	37555
ATCC_33707		N/A	feces_ps_bin.6	Zophobas_morio	N/A	38562
ATCC_33707		N/A	lh_1	Horse	USA:Kentucky	32109
ATCC_33707		N/A	lh_10	Horse	USA:Kentucky	31095
ATCC_33707		N/A	lh_102_1	Horse	USA:Kentucky	35876
ATCC_33707		N/A	lh_103_1	Horse	USA:Kentucky	85284
ATCC_33707		N/A	lh_104_1	Horse	USA:Kentucky	37740
ATCC_33707		N/A	lh_106_1	Horse	USA:Kentucky	33454
ATCC_33707		N/A	lh_107_1	Horse	USA:Kentucky	37743
ATCC_33707		N/A	lh_108_1	Horse	USA:Kentucky	33362
ATCC_33707		N/A	lh_109_1	Horse	USA:Kentucky	36539
ATCC_33707		N/A	lh_10_1	Horse	USA:Kentucky	37728
ATCC_33707		N/A	lh_11	Horse	USA:Kentucky	33460
ATCC_33707		N/A	lh_110_1	Horse	USA:Kentucky	33589
ATCC_33707		N/A	lh_112_1	Horse	USA:Kentucky	37654
ATCC_33707		N/A	lh_113_1	Horse	USA:Kentucky	33480
ATCC_33707		N/A	lh_114_1	Horse	USA:Kentucky	33375
ATCC_33707		N/A	lh_115_1	Horse	USA:Kentucky	36965
ATCC_33707		N/A	lh_116_1	Horse	USA:Kentucky	37780
ATCC_33707		N/A	lh_117_1	Horse	USA:Kentucky	33495
ATCC_33707		N/A	lh_118_1	Horse	USA:Kentucky	37307
ATCC_33707		N/A	lh_12	Horse	USA:Kentucky	37664
ATCC_33707		N/A	lh_120_1	Horse	USA:Kentucky	33486
ATCC_33707		N/A	lh_121_1	Horse	USA:Kentucky	37530
ATCC_33707		N/A	lh_122_1	Horse	USA:Kentucky	37761
ATCC_33707		N/A	lh_123_1	Horse	USA:Kentucky	33450
ATCC_33707		N/A	lh_124_1	Horse	USA:Kentucky	36759
ATCC_33707		N/A	lh_125_1	Horse	USA:Kentucky	37722
ATCC_33707		N/A	lh_126_1	Horse	USA:Kentucky	37736
ATCC_33707		N/A	lh_127_1	Horse	USA:Kentucky	34263
ATCC_33707		N/A	lh_128_1	Horse	USA:Kentucky	33487
ATCC_33707		N/A	lh_12_1	Horse	USA:Kentucky	33492
ATCC_33707		N/A	lh_13	Horse	USA:Kentucky	33078
ATCC_33707		N/A	lh_130_1	Horse	USA:Kentucky	37307
ATCC_33707		N/A	lh_131_1	Horse	USA:Kentucky	37782
ATCC_33707		N/A	lh_132_1	Horse	USA:Kentucky	33421
ATCC_33707		N/A	lh_133_1	Horse	USA:Kentucky	47082
ATCC_33707		N/A	lh_134_1	Horse	USA:Kentucky	37777
ATCC_33707		N/A	lh_135_1	Horse	USA:Kentucky	33443
ATCC_33707		N/A	lh_136_1	Horse	USA:Kentucky	37835
ATCC_33707		N/A	lh_139_1	Horse	USA:Kentucky	34699
ATCC_33707		N/A	lh_14	Horse	USA:Kentucky	37766
ATCC_33707		N/A	lh_140_1	Horse	USA:Kentucky	36600
ATCC_33707		N/A	lh_141_1	Horse	USA:Kentucky	37511
ATCC_33707		N/A	lh_142_1	Horse	USA:Kentucky	37658
ATCC_33707		N/A	lh_143_1	Horse	USA:Kentucky	37749
ATCC_33707		N/A	lh_144_1	Horse	USA:Kentucky	24513
ATCC_33707		N/A	lh_14_1	Horse	USA:Kentucky	46266
ATCC_33707		N/A	lh_15	Horse	USA:NewYork	33282
ATCC_33707		N/A	lh_15_1	Horse	USA:Kentucky	36980
ATCC_33707		N/A	lh_16	Horse	USA:NewYork	37790
ATCC_33707		N/A	lh_16_1	Horse	USA:Kentucky	33511
ATCC_33707		N/A	lh_17	Horse	USA:NewYork	33466
ATCC_33707		N/A	lh_17_1	Horse	USA:Kentucky	33526
ATCC_33707		N/A	lh_18	Horse	USA:NewYork	34782
ATCC_33707		N/A	lh_18_1	Horse	USA:Kentucky	33346
ATCC_33707		N/A	lh_19	Horse	USA:NewYork	33503
ATCC_33707		N/A	lh_19_1	Horse	USA:Kentucky	33515
ATCC_33707		N/A	lh_1_1	Horse	USA:Kentucky	31181
ATCC_33707		N/A	lh_2	Horse	USA:Kentucky	33409
ATCC_33707		N/A	lh_20	Horse	USA:Texas	33429
ATCC_33707		N/A	lh_20_1	Horse	USA:Kentucky	33497
ATCC_33707		N/A	lh_21	Horse	USA:Texas	24513
ATCC_33707		N/A	lh_21_1	Horse	USA:Kentucky	15225
ATCC_33707		N/A	lh_22	Horse	USA:Texas	38484
ATCC_33707		N/A	lh_22_1	Horse	USA:Kentucky	33437
ATCC_33707		N/A	lh_23	Horse	USA:Texas	33008
ATCC_33707		N/A	lh_23_1	Horse	USA:Kentucky	37492
ATCC_33707		N/A	lh_24	Horse	USA:Texas	33028
ATCC_33707		N/A	lh_24_1	Horse	USA:Kentucky	33401
ATCC_33707		N/A	lh_25	Horse	USA:Florida	33386
ATCC_33707		N/A	lh_25_1	Horse	USA:Kentucky	32345
ATCC_33707		N/A	lh_26	Horse	USA:Louisiana	36132
ATCC_33707		N/A	lh_26_1	Horse	USA:Kentucky	31800
ATCC_33707		N/A	lh_27	Horse	USA:Louisiana	33141
ATCC_33707		N/A	lh_27_1	Horse	USA:Kentucky	22637
ATCC_33707		N/A	lh_28	Horse	USA:NewYork	35545
ATCC_33707		N/A	lh_28_1	Horse	USA:Kentucky	30114
ATCC_33707		N/A	lh_29	Horse	USA:NewYork	33245
ATCC_33707		N/A	lh_29_1	Horse	USA:Kentucky	28379
ATCC_33707		N/A	lh_2_1	Horse	USA:Kentucky	43560
ATCC_33707		N/A	lh_3	Horse	USA:Kentucky	37523
ATCC_33707		N/A	lh_30	Horse	USA:NewYork	33452
ATCC_33707		N/A	lh_30_1	Horse	USA:Kentucky	30756
ATCC_33707		N/A	lh_31	Horse	USA:Kentucky	33485
ATCC_33707		N/A	lh_31_1	Horse	USA:Kentucky	35561
ATCC_33707		N/A	lh_32	Horse	USA:Kentucky	78411
ATCC_33707		N/A	lh_33	Horse	USA:Kentucky	16314
ATCC_33707		N/A	lh_33_1	Horse	USA:Kentucky	37160
ATCC_33707		N/A	lh_34	Horse	USA:Kentucky	83998
ATCC_33707		N/A	lh_34_1	Horse	USA:Kentucky	33458
ATCC_33707		N/A	lh_35	Horse	USA:Kentucky	37517
ATCC_33707		N/A	lh_35_1	Horse	USA:Kentucky	37012
ATCC_33707		N/A	lh_36	Horse	USA:Kentucky	32917
ATCC_33707		N/A	lh_36_1	Horse	USA:Kentucky	33356
ATCC_33707		N/A	lh_37	Horse	USA:Kentucky	33286
ATCC_33707		N/A	lh_37_1	Horse	USA:Kentucky	33411
ATCC_33707		N/A	lh_38	Horse	USA:Kentucky	48343
ATCC_33707		N/A	lh_39	Horse	USA:Kentucky	36548
ATCC_33707		N/A	lh_39_1	Horse	USA:Kentucky	33187
ATCC_33707		N/A	lh_3_1	Horse	USA:Kentucky	37976
ATCC_33707		N/A	lh_4	Horse	USA:Kentucky	37912
ATCC_33707		N/A	lh_40	Horse	USA:Kentucky	33332
ATCC_33707		N/A	lh_40_1	Horse	USA:Kentucky	33479
ATCC_33707		N/A	lh_41	Horse	USA:Louisiana	32020
ATCC_33707		N/A	lh_41_1	Horse	USA:Kentucky	37724
ATCC_33707		N/A	lh_42	Horse	USA:Louisiana	33477
ATCC_33707		N/A	lh_42_1	Horse	USA:Kentucky	33718
ATCC_33707		N/A	lh_43	Horse	USA:Louisiana	37175
ATCC_33707		N/A	lh_43_1	Horse	USA:Kentucky	37567
ATCC_33707		N/A	lh_44	Horse	USA:Louisiana	38033
ATCC_33707		N/A	lh_44_1	Horse	USA:Kentucky	34675
ATCC_33707		N/A	lh_45	Horse	USA:Louisiana	37758
ATCC_33707		N/A	lh_45_1	Horse	USA:Kentucky	37229
ATCC_33707		N/A	lh_46	Horse	USA:Louisiana	37760
ATCC_33707		N/A	lh_47	Horse	USA:Louisiana	36733
ATCC_33707		N/A	lh_47_1	Horse	USA:Kentucky	37379
ATCC_33707		N/A	lh_48	Horse	USA:Louisiana	37747
ATCC_33707		N/A	lh_48_1	Horse	USA:Kentucky	36235
ATCC_33707		N/A	lh_49	Horse	USA:Louisiana	36782
ATCC_33707		N/A	lh_49_1	Horse	USA:Kentucky	33520
ATCC_33707		N/A	lh_4_1	Horse	USA:Kentucky	37818
ATCC_33707		N/A	lh_5	Horse	USA:Kentucky	47331
ATCC_33707		N/A	lh_50	missing	USA:NewYork	37578
ATCC_33707		N/A	lh_50_1	Horse	USA:Kentucky	34872
ATCC_33707		N/A	lh_51_1	Horse	USA:Kentucky	33577
ATCC_33707		N/A	lh_52_1	Horse	USA:Kentucky	37797
ATCC_33707		N/A	lh_53_1	Horse	USA:Kentucky	37727
ATCC_33707		N/A	lh_54_1	Horse	USA:Kentucky	33393
ATCC_33707		N/A	lh_55_1	Horse	USA:Kentucky	49100
ATCC_33707		N/A	lh_56_1	Horse	USA:Kentucky	37826
ATCC_33707		N/A	lh_57_1	Horse	USA:Kentucky	33503
ATCC_33707		N/A	lh_58_1	Horse	USA:Kentucky	49069
ATCC_33707		N/A	lh_59_1	Horse	USA:Kentucky	37791
ATCC_33707		N/A	lh_5_1	Horse	USA:Kentucky	33488
ATCC_33707		N/A	lh_6	Horse	USA:Kentucky	38161
ATCC_33707		N/A	lh_61_1	Horse	USA:Kentucky	37056
ATCC_33707		N/A	lh_62_1	Horse	USA:Kentucky	37331
ATCC_33707		N/A	lh_63_1	Horse	USA:Kentucky	33475
ATCC_33707		N/A	lh_64_1	Horse	USA:Kentucky	48354
ATCC_33707		N/A	lh_65_1	Horse	USA:Kentucky	37766
ATCC_33707		N/A	lh_65_1	Horse	USA:Kentucky	37766
ATCC_33707		N/A	lh_67_1	Horse	USA:Kentucky	34003
ATCC_33707		N/A	lh_68_1	Horse	USA:Kentucky	37735
ATCC_33707		N/A	lh_69_1	Horse	USA:Kentucky	33488
ATCC_33707		N/A	lh_6_1	Horse	USA:Kentucky	47673
ATCC_33707		N/A	lh_7	Horse	USA:Kentucky	37782
ATCC_33707		N/A	lh_71_1	Horse	USA:Kentucky	41322
ATCC_33707		N/A	lh_72_1	Horse	USA:Kentucky	33411
ATCC_33707		N/A	lh_73_1	Horse	USA:Kentucky	31018
ATCC_33707		N/A	lh_76_1	Horse	USA:Kentucky	37779
ATCC_33707		N/A	lh_77_1	Horse	USA:Kentucky	36012
ATCC_33707		N/A	lh_78_1	Horse	USA:Kentucky	33431
ATCC_33707		N/A	lh_79_1	Horse	USA:Kentucky	33520
ATCC_33707		N/A	lh_7_1	Horse	USA:Kentucky	37762
ATCC_33707		N/A	lh_8	Horse	USA:Kentucky	29600
ATCC_33707		N/A	lh_80_1	Horse	USA:Kentucky	33533
ATCC_33707		N/A	lh_81_1	Horse	USA:Kentucky	33397
ATCC_33707		N/A	lh_82_1	Horse	USA:Kentucky	36441
ATCC_33707		N/A	lh_83_1	Horse	USA:Kentucky	37763
ATCC_33707		N/A	lh_84_1	Horse	USA:Kentucky	33478
ATCC_33707		N/A	lh_85_1	Horse	USA:Kentucky	47489
ATCC_33707		N/A	lh_86_1	Horse	USA:Kentucky	37208
ATCC_33707		N/A	lh_87_1	Horse	USA:Kentucky	33488
ATCC_33707		N/A	lh_88_1	Horse	USA:Kentucky	46752
ATCC_33707		N/A	lh_89_1	Horse	USA:Kentucky	36671
ATCC_33707		N/A	lh_8_1	Horse	USA:Kentucky	33077
ATCC_33707		N/A	lh_90_1	Horse	USA:Kentucky	33480
ATCC_33707		N/A	lh_91_1	Horse	USA:Kentucky	36033
ATCC_33707		N/A	lh_92_1	Horse	USA:Kentucky	37374
ATCC_33707		N/A	lh_94_1	Horse	USA:Kentucky	37571
ATCC_33707		N/A	lh_95_1	Horse	USA:Kentucky	33174
ATCC_33707		N/A	lh_96_1	Horse	USA:Kentucky	37605
ATCC_33707		N/A	lh_98_1	Horse	USA:Kentucky	36410
ATCC_33707		N/A	lh_99_1	Horse	USA:Kentucky	33465
ATCC_33707		N/A	lh_9_1	Horse	USA:Kentucky	37329
AcN21-7	missing	China:Shenzhen	As16	missing	China:Huangshi	0
AcN21-7	missing	China:Shenzhen	BJ13	horse	China:Beijing	244865
AcN21-7	missing	China:Shenzhen	CHPC_1.8375		N/A	244223
AcN21-7	missing	China:Shenzhen	CHPC_1.8376		N/A	244107
AcN21-7	missing	China:Shenzhen	CHPC_1.8383		N/A	244311
AcN21-7	missing	China:Shenzhen	CHPC_1.8384		N/A	244147
AcN21-7	missing	China:Shenzhen	CTOTU47850	missing	USA	244080
AcN21-7	missing	China:Shenzhen	CTOTU48829	missing	USA	240514
AcN21-7	missing	China:Shenzhen	C_7		N/A	154407
AcN21-7	missing	China:Shenzhen	DE0128	missing	USA:NorthCarolina,Durham	243875
AcN21-7	missing	China:Shenzhen	DE0411	missing	USA:NorthCarolina,Durham	244430
AcN21-7	missing	China:Shenzhen	DSM_20295		N/A	244829
AcN21-7	missing	China:Shenzhen	DSM_20307		N/A	238096
AcN21-7	missing	China:Shenzhen	DSSKP-R-001	missing	China:Beijing	244134
AcN21-7	missing	China:Shenzhen	E22	missing	Australia:LakeMacquarie	244597
AcN21-7	missing	China:Shenzhen	FDAARGOS_952	missing	N/A	244178
AcN21-7	missing	China:Shenzhen	H4_Bin_Bin_82_1_1	missing	N/A	244206
AcN21-7	missing	China:Shenzhen	JCM94-14	Homo_sapiens	N/A	239040
AcN21-7	missing	China:Shenzhen	JCM94-16	Homo_sapiens	N/A	244850
AcN21-7	missing	China:Shenzhen	JCM94-25	Homo_sapiens	N/A	245065
AcN21-7	missing	China:Shenzhen	JCM94-27	Homo_sapiens	N/A	244836
AcN21-7	missing	China:Shenzhen	JCM94-3	Homo_sapiens	N/A	245265
AcN21-7	missing	China:Shenzhen	JCM94-31	Homo_sapiens	N/A	244464
AcN21-7	missing	China:Shenzhen	JID03-27	Homo_sapiens	N/A	244370
AcN21-7	missing	China:Shenzhen	JID03-46	Homo_sapiens	N/A	244184
AcN21-7	missing	China:Shenzhen	JID03-56	Homo_sapiens	N/A	243927
AcN21-7	missing	China:Shenzhen	L4_Bin_Bin_164_1	missing	N/A	243896
AcN21-7	missing	China:Shenzhen	MET	missing	China	238444
AcN21-7	missing	China:Shenzhen	N1288	Swine	Canada	8054
AcN21-7	missing	China:Shenzhen	N1295	Equine	Australia	244801
AcN21-7	missing	China:Shenzhen	N1301	missing	UnitedKingdom	242616
AcN21-7	missing	China:Shenzhen	N4_Bin_Bin_135_1	missing	N/A	243551
AcN21-7	missing	China:Shenzhen	NBRC_101255		N/A	195748
AcN21-7	missing	China:Shenzhen	NCTC1621	missing	N/A	243862
AcN21-7	missing	China:Shenzhen	NCTC5650	missing	N/A	244193
AcN21-7	missing	China:Shenzhen	NHVDL-23-2349	Canis_lupus_familiaris	USA:NewHampshire,Northwood	244137
AcN21-7	missing	China:Shenzhen	No.17	missing	China:Beijing	244545
AcN21-7	missing	China:Shenzhen	P2117036	horse	USA:PA	243367
AcN21-7	missing	China:Shenzhen	P2120831	horse	USA:PA	244632
AcN21-7	missing	China:Shenzhen	PAM1204	Ovis_aries	Canada:NovaScotia	244321
AcN21-7	missing	China:Shenzhen	PAM1216	horse	Mexico	244718
AcN21-7	missing	China:Shenzhen	PAM1271	horse	Canada:Ontario	244483
AcN21-7	missing	China:Shenzhen	PAM1340	horse	France	244143
AcN21-7	missing	China:Shenzhen	PAM1354	Homo_sapiens	Japan	244947
AcN21-7	missing	China:Shenzhen	PAM1357	horse	France	244650
AcN21-7	missing	China:Shenzhen	PAM1413	Homo_sapiens	Hungary	244959
AcN21-7	missing	China:Shenzhen	PAM1422	horse	Hungary	244453
AcN21-7	missing	China:Shenzhen	PAM1475	Sus	Hungary	244260
AcN21-7	missing	China:Shenzhen	PAM1496	Sus	Hungary	244543
AcN21-7	missing	China:Shenzhen	PAM1533	Sus	Slovenia	244705
AcN21-7	missing	China:Shenzhen	PAM1557	Bos_taurus	Ireland	243683
AcN21-7	missing	China:Shenzhen	PAM1571	Bos_taurus	Canada	244636
AcN21-7	missing	China:Shenzhen	PAM1572	Bos_taurus	Ireland	244357
AcN21-7	missing	China:Shenzhen	PAM1593	Homo_sapiens	Spain	244355
AcN21-7	missing	China:Shenzhen	PAM1600	Equus_caballus	Australia	244468
AcN21-7	missing	China:Shenzhen	PAM1637	horse	Australia	244281
AcN21-7	missing	China:Shenzhen	PAM1643	horse	Netherlands	244573
AcN21-7	missing	China:Shenzhen	PAM2012	Bos_taurus	Germany	244946
AcN21-7	missing	China:Shenzhen	PAM2274	horse	USA:Kentucky	244738
AcN21-7	missing	China:Shenzhen	PAM2275	horse	USA:Florida	244715
AcN21-7	missing	China:Shenzhen	PAM2276	horse	USA:Florida	245317
AcN21-7	missing	China:Shenzhen	PAM2277	horse	USA:Florida	241580
AcN21-7	missing	China:Shenzhen	PAM2279	horse	USA:Florida	245302
AcN21-7	missing	China:Shenzhen	PAM2280	horse	USA:Florida	244766
AcN21-7	missing	China:Shenzhen	PAM2281	horse	USA:Florida	245320
AcN21-7	missing	China:Shenzhen	PAM2282	horse	USA:Kentucky	245347
AcN21-7	missing	China:Shenzhen	PAM2283	horse	USA:Florida	244745
AcN21-7	missing	China:Shenzhen	PAM2284	horse	USA:Florida	245305
AcN21-7	missing	China:Shenzhen	PAM2285	horse	USA:Florida	245194
AcN21-7	missing	China:Shenzhen	PAM2286	horse	USA:Florida	245264
AcN21-7	missing	China:Shenzhen	PAM2287	horse	USA:Kentucky	245322
AcN21-7	missing	China:Shenzhen	PAM2288	horse	USA:NewYork	245348
AcN21-7	missing	China:Shenzhen	PAM2289	horse	USA:Kentucky	244128
AcN21-7	missing	China:Shenzhen	PAM2291	horse	USA:Texas	245234
AcN21-7	missing	China:Shenzhen	PAM2292	horse	USA:Texas	245302
AcN21-7	missing	China:Shenzhen	PAM2293	horse	USA:Kentucky	245306
AcN21-7	missing	China:Shenzhen	PAM2294	horse	USA:Kentucky	245269
AcN21-7	missing	China:Shenzhen	PAM2295	horse	USA:Kentucky	244043
AcN21-7	missing	China:Shenzhen	PAM2296	horse	USA:Kentucky	245294
AcN21-7	missing	China:Shenzhen	PAM2297	horse	USA:Florida	245315
AcN21-7	missing	China:Shenzhen	PAM2528	horse	Ireland	245263
AcN21-7	missing	China:Shenzhen	PAM2578	horse	Ireland	244779
AcN21-7	missing	China:Shenzhen	R1	horse	USA:Kentucky	245314
AcN21-7	missing	China:Shenzhen	R10	horse	USA:Kentucky	245330
AcN21-7	missing	China:Shenzhen	R11	horse	USA:Kentucky	244565
AcN21-7	missing	China:Shenzhen	R12	horse	USA:Kentucky	243873
AcN21-7	missing	China:Shenzhen	R13	horse	USA:Kentucky	244193
AcN21-7	missing	China:Shenzhen	R14	horse	USA:Kentucky	244808
AcN21-7	missing	China:Shenzhen	R16	horse	USA:Kentucky	245320
AcN21-7	missing	China:Shenzhen	R17	horse	USA:Kentucky	244809
AcN21-7	missing	China:Shenzhen	R18	horse	USA:Kentucky	245276
AcN21-7	missing	China:Shenzhen	R19	horse	USA:Kentucky	245354
AcN21-7	missing	China:Shenzhen	R2	horse	USA:Kentucky	244611
AcN21-7	missing	China:Shenzhen	R20	horse	USA:Kentucky	244898
AcN21-7	missing	China:Shenzhen	R21	horse	USA:Kentucky	244006
AcN21-7	missing	China:Shenzhen	R22	horse	USA:Kentucky	244416
AcN21-7	missing	China:Shenzhen	R23	horse	USA:Kentucky	244404
AcN21-7	missing	China:Shenzhen	R24	horse	USA:Kentucky	244676
AcN21-7	missing	China:Shenzhen	R25	horse	USA:Kentucky	244982
AcN21-7	missing	China:Shenzhen	R26	horse	USA:Kentucky	244225
AcN21-7	missing	China:Shenzhen	R27	horse	USA:Kentucky	244247
AcN21-7	missing	China:Shenzhen	R28	horse	USA:Kentucky	244740
AcN21-7	missing	China:Shenzhen	R29	horse	USA:Kentucky	244846
AcN21-7	missing	China:Shenzhen	R3	horse	USA:Kentucky	244380
AcN21-7	missing	China:Shenzhen	R30	horse	USA:Kentucky	244986
AcN21-7	missing	China:Shenzhen	R31	horse	USA:Kentucky	244837
AcN21-7	missing	China:Shenzhen	R32	horse	USA:Kentucky	244533
AcN21-7	missing	China:Shenzhen	R33	horse	USA:Kentucky	244919
AcN21-7	missing	China:Shenzhen	R34	horse	USA:Kentucky	244164
AcN21-7	missing	China:Shenzhen	R35	horse	USA:Kentucky	243195
AcN21-7	missing	China:Shenzhen	R36	horse	USA:Kentucky	244365
AcN21-7	missing	China:Shenzhen	R37	horse	USA:Kentucky	244501
AcN21-7	missing	China:Shenzhen	R38	horse	USA:Kentucky	243769
AcN21-7	missing	China:Shenzhen	R39	horse	USA:Kentucky	245025
AcN21-7	missing	China:Shenzhen	R4	horse	USA:Kentucky	244341
AcN21-7	missing	China:Shenzhen	R40	horse	USA:Kentucky	245340
AcN21-7	missing	China:Shenzhen	R41	horse	USA:Kentucky	244118
AcN21-7	missing	China:Shenzhen	R42	horse	USA:Kentucky	244356
AcN21-7	missing	China:Shenzhen	R43	horse	USA:Kentucky	244741
AcN21-7	missing	China:Shenzhen	R44	horse	USA:Kentucky	245160
AcN21-7	missing	China:Shenzhen	R45	horse	USA:Kentucky	244214
AcN21-7	missing	China:Shenzhen	R46	horse	USA:Kentucky	244582
AcN21-7	missing	China:Shenzhen	R47	horse	USA:Kentucky	244632
AcN21-7	missing	China:Shenzhen	R48	horse	USA:Kentucky	244589
AcN21-7	missing	China:Shenzhen	R5	horse	USA:Kentucky	244640
AcN21-7	missing	China:Shenzhen	R6	horse	USA:Kentucky	244595
AcN21-7	missing	China:Shenzhen	R7	horse	USA:Kentucky	244840
AcN21-7	missing	China:Shenzhen	R8	horse	USA:Kentucky	244491
AcN21-7	missing	China:Shenzhen	RHO3	soil	China:Nanjing	244766
AcN21-7	missing	China:Shenzhen	Reference		N/A	244892
AcN21-7	missing	China:Shenzhen	S4_Bin_METABAT__356_1	missing	N/A	245231
AcN21-7	missing	China:Shenzhen	U19	missing	N/A	237169
AcN21-7	missing	China:Shenzhen	UBA6654	missing	USA:NewYorkCity	245001
AcN21-7	missing	China:Shenzhen	WH99	missing	China	229648
AcN21-7	missing	China:Shenzhen	WY	Homo_sapiens	China:Lishui	244273
AcN21-7	missing	China:Shenzhen	YW-05	missing	N/A	244551
AcN21-7	missing	China:Shenzhen	feces_ps_bin.6	Zophobas_morio	N/A	244489
AcN21-7	missing	China:Shenzhen	lh_1	Horse	USA:Kentucky	224912
AcN21-7	missing	China:Shenzhen	lh_10	Horse	USA:Kentucky	240194
AcN21-7	missing	China:Shenzhen	lh_102_1	Horse	USA:Kentucky	244074
AcN21-7	missing	China:Shenzhen	lh_103_1	Horse	USA:Kentucky	243740
AcN21-7	missing	China:Shenzhen	lh_104_1	Horse	USA:Kentucky	244961
AcN21-7	missing	China:Shenzhen	lh_106_1	Horse	USA:Kentucky	245134
AcN21-7	missing	China:Shenzhen	lh_107_1	Horse	USA:Kentucky	244977
AcN21-7	missing	China:Shenzhen	lh_108_1	Horse	USA:Kentucky	244705
AcN21-7	missing	China:Shenzhen	lh_109_1	Horse	USA:Kentucky	244309
AcN21-7	missing	China:Shenzhen	lh_10_1	Horse	USA:Kentucky	244843
AcN21-7	missing	China:Shenzhen	lh_11	Horse	USA:Kentucky	245192
AcN21-7	missing	China:Shenzhen	lh_110_1	Horse	USA:Kentucky	244448
AcN21-7	missing	China:Shenzhen	lh_112_1	Horse	USA:Kentucky	244307
AcN21-7	missing	China:Shenzhen	lh_113_1	Horse	USA:Kentucky	245226
AcN21-7	missing	China:Shenzhen	lh_114_1	Horse	USA:Kentucky	244619
AcN21-7	missing	China:Shenzhen	lh_115_1	Horse	USA:Kentucky	244723
AcN21-7	missing	China:Shenzhen	lh_116_1	Horse	USA:Kentucky	244944
AcN21-7	missing	China:Shenzhen	lh_117_1	Horse	USA:Kentucky	245090
AcN21-7	missing	China:Shenzhen	lh_118_1	Horse	USA:Kentucky	244223
AcN21-7	missing	China:Shenzhen	lh_12	Horse	USA:Kentucky	244383
AcN21-7	missing	China:Shenzhen	lh_120_1	Horse	USA:Kentucky	245239
AcN21-7	missing	China:Shenzhen	lh_121_1	Horse	USA:Kentucky	244133
AcN21-7	missing	China:Shenzhen	lh_122_1	Horse	USA:Kentucky	245042
AcN21-7	missing	China:Shenzhen	lh_123_1	Horse	USA:Kentucky	245135
AcN21-7	missing	China:Shenzhen	lh_124_1	Horse	USA:Kentucky	243464
AcN21-7	missing	China:Shenzhen	lh_125_1	Horse	USA:Kentucky	244902
AcN21-7	missing	China:Shenzhen	lh_126_1	Horse	USA:Kentucky	244912
AcN21-7	missing	China:Shenzhen	lh_127_1	Horse	USA:Kentucky	244272
AcN21-7	missing	China:Shenzhen	lh_128_1	Horse	USA:Kentucky	245135
AcN21-7	missing	China:Shenzhen	lh_12_1	Horse	USA:Kentucky	245163
AcN21-7	missing	China:Shenzhen	lh_13	Horse	USA:Kentucky	237941
AcN21-7	missing	China:Shenzhen	lh_130_1	Horse	USA:Kentucky	244815
AcN21-7	missing	China:Shenzhen	lh_131_1	Horse	USA:Kentucky	245089
AcN21-7	missing	China:Shenzhen	lh_132_1	Horse	USA:Kentucky	245199
AcN21-7	missing	China:Shenzhen	lh_133_1	Horse	USA:Kentucky	244612
AcN21-7	missing	China:Shenzhen	lh_134_1	Horse	USA:Kentucky	245094
AcN21-7	missing	China:Shenzhen	lh_135_1	Horse	USA:Kentucky	245263
AcN21-7	missing	China:Shenzhen	lh_136_1	Horse	USA:Kentucky	244593
AcN21-7	missing	China:Shenzhen	lh_139_1	Horse	USA:Kentucky	244763
AcN21-7	missing	China:Shenzhen	lh_14	Horse	USA:Kentucky	245020
AcN21-7	missing	China:Shenzhen	lh_140_1	Horse	USA:Kentucky	244636
AcN21-7	missing	China:Shenzhen	lh_141_1	Horse	USA:Kentucky	244517
AcN21-7	missing	China:Shenzhen	lh_142_1	Horse	USA:Kentucky	244372
AcN21-7	missing	China:Shenzhen	lh_143_1	Horse	USA:Kentucky	244955
AcN21-7	missing	China:Shenzhen	lh_144_1	Horse	USA:Kentucky	163896
AcN21-7	missing	China:Shenzhen	lh_14_1	Horse	USA:Kentucky	244242
AcN21-7	missing	China:Shenzhen	lh_15	Horse	USA:NewYork	243296
AcN21-7	missing	China:Shenzhen	lh_15_1	Horse	USA:Kentucky	244782
AcN21-7	missing	China:Shenzhen	lh_16	Horse	USA:NewYork	244873
AcN21-7	missing	China:Shenzhen	lh_16_1	Horse	USA:Kentucky	245208
AcN21-7	missing	China:Shenzhen	lh_17	Horse	USA:NewYork	244336
AcN21-7	missing	China:Shenzhen	lh_17_1	Horse	USA:Kentucky	244335
AcN21-7	missing	China:Shenzhen	lh_18	Horse	USA:NewYork	240703
AcN21-7	missing	China:Shenzhen	lh_18_1	Horse	USA:Kentucky	241501
AcN21-7	missing	China:Shenzhen	lh_19	Horse	USA:NewYork	245134
AcN21-7	missing	China:Shenzhen	lh_19_1	Horse	USA:Kentucky	245120
AcN21-7	missing	China:Shenzhen	lh_1_1	Horse	USA:Kentucky	227913
AcN21-7	missing	China:Shenzhen	lh_2	Horse	USA:Kentucky	243322
AcN21-7	missing	China:Shenzhen	lh_20	Horse	USA:Texas	244836
AcN21-7	missing	China:Shenzhen	lh_20_1	Horse	USA:Kentucky	245115
AcN21-7	missing	China:Shenzhen	lh_21	Horse	USA:Texas	163898
AcN21-7	missing	China:Shenzhen	lh_21_1	Horse	USA:Kentucky	99796
AcN21-7	missing	China:Shenzhen	lh_22	Horse	USA:Texas	244307
AcN21-7	missing	China:Shenzhen	lh_22_1	Horse	USA:Kentucky	244904
AcN21-7	missing	China:Shenzhen	lh_23	Horse	USA:Texas	241502
AcN21-7	missing	China:Shenzhen	lh_23_1	Horse	USA:Kentucky	244578
AcN21-7	missing	China:Shenzhen	lh_24	Horse	USA:Texas	236814
AcN21-7	missing	China:Shenzhen	lh_24_1	Horse	USA:Kentucky	244972
AcN21-7	missing	China:Shenzhen	lh_25	Horse	USA:Florida	242619
AcN21-7	missing	China:Shenzhen	lh_25_1	Horse	USA:Kentucky	233409
AcN21-7	missing	China:Shenzhen	lh_26	Horse	USA:Louisiana	239220
AcN21-7	missing	China:Shenzhen	lh_26_1	Horse	USA:Kentucky	192268
AcN21-7	missing	China:Shenzhen	lh_27	Horse	USA:Louisiana	239841
AcN21-7	missing	China:Shenzhen	lh_27_1	Horse	USA:Kentucky	149569
AcN21-7	missing	China:Shenzhen	lh_28	Horse	USA:NewYork	233469
AcN21-7	missing	China:Shenzhen	lh_28_1	Horse	USA:Kentucky	204188
AcN21-7	missing	China:Shenzhen	lh_29	Horse	USA:NewYork	242581
AcN21-7	missing	China:Shenzhen	lh_29_1	Horse	USA:Kentucky	190465
AcN21-7	missing	China:Shenzhen	lh_2_1	Horse	USA:Kentucky	213878
AcN21-7	missing	China:Shenzhen	lh_3	Horse	USA:Kentucky	241364
AcN21-7	missing	China:Shenzhen	lh_30	Horse	USA:NewYork	245114
AcN21-7	missing	China:Shenzhen	lh_30_1	Horse	USA:Kentucky	212576
AcN21-7	missing	China:Shenzhen	lh_31	Horse	USA:Kentucky	244929
AcN21-7	missing	China:Shenzhen	lh_31_1	Horse	USA:Kentucky	222234
AcN21-7	missing	China:Shenzhen	lh_32	Horse	USA:Kentucky	213850
AcN21-7	missing	China:Shenzhen	lh_33	Horse	USA:Kentucky	101987
AcN21-7	missing	China:Shenzhen	lh_33_1	Horse	USA:Kentucky	244680
AcN21-7	missing	China:Shenzhen	lh_34	Horse	USA:Kentucky	233261
AcN21-7	missing	China:Shenzhen	lh_34_1	Horse	USA:Kentucky	244926
AcN21-7	missing	China:Shenzhen	lh_35	Horse	USA:Kentucky	242217
AcN21-7	missing	China:Shenzhen	lh_35_1	Horse	USA:Kentucky	243889
AcN21-7	missing	China:Shenzhen	lh_36	Horse	USA:Kentucky	240228
AcN21-7	missing	China:Shenzhen	lh_36_1	Horse	USA:Kentucky	244398
AcN21-7	missing	China:Shenzhen	lh_37	Horse	USA:Kentucky	240118
AcN21-7	missing	China:Shenzhen	lh_37_1	Horse	USA:Kentucky	244983
AcN21-7	missing	China:Shenzhen	lh_38	Horse	USA:Kentucky	243494
AcN21-7	missing	China:Shenzhen	lh_39	Horse	USA:Kentucky	243945
AcN21-7	missing	China:Shenzhen	lh_39_1	Horse	USA:Kentucky	238180
AcN21-7	missing	China:Shenzhen	lh_3_1	Horse	USA:Kentucky	244224
AcN21-7	missing	China:Shenzhen	lh_4	Horse	USA:Kentucky	241578
AcN21-7	missing	China:Shenzhen	lh_40	Horse	USA:Kentucky	241077
AcN21-7	missing	China:Shenzhen	lh_40_1	Horse	USA:Kentucky	244917
AcN21-7	missing	China:Shenzhen	lh_41	Horse	USA:Louisiana	230299
AcN21-7	missing	China:Shenzhen	lh_41_1	Horse	USA:Kentucky	244362
AcN21-7	missing	China:Shenzhen	lh_42	Horse	USA:Louisiana	245251
AcN21-7	missing	China:Shenzhen	lh_42_1	Horse	USA:Kentucky	239853
AcN21-7	missing	China:Shenzhen	lh_43	Horse	USA:Louisiana	241869
AcN21-7	missing	China:Shenzhen	lh_43_1	Horse	USA:Kentucky	244213
AcN21-7	missing	China:Shenzhen	lh_44	Horse	USA:Louisiana	244123
AcN21-7	missing	China:Shenzhen	lh_44_1	Horse	USA:Kentucky	243197
AcN21-7	missing	China:Shenzhen	lh_45	Horse	USA:Louisiana	244965
AcN21-7	missing	China:Shenzhen	lh_45_1	Horse	USA:Kentucky	244779
AcN21-7	missing	China:Shenzhen	lh_46	Horse	USA:Louisiana	245052
AcN21-7	missing	China:Shenzhen	lh_47	Horse	USA:Louisiana	244716
AcN21-7	missing	China:Shenzhen	lh_47_1	Horse	USA:Kentucky	244640
AcN21-7	missing	China:Shenzhen	lh_48	Horse	USA:Louisiana	245079
AcN21-7	missing	China:Shenzhen	lh_48_1	Horse	USA:Kentucky	244155
AcN21-7	missing	China:Shenzhen	lh_49	Horse	USA:Louisiana	244394
AcN21-7	missing	China:Shenzhen	lh_49_1	Horse	USA:Kentucky	243815
AcN21-7	missing	China:Shenzhen	lh_4_1	Horse	USA:Kentucky	245047
AcN21-7	missing	China:Shenzhen	lh_5	Horse	USA:Kentucky	242411
AcN21-7	missing	China:Shenzhen	lh_50	missing	USA:NewYork	244319
AcN21-7	missing	China:Shenzhen	lh_50_1	Horse	USA:Kentucky	243300
AcN21-7	missing	China:Shenzhen	lh_51_1	Horse	USA:Kentucky	244475
AcN21-7	missing	China:Shenzhen	lh_52_1	Horse	USA:Kentucky	245058
AcN21-7	missing	China:Shenzhen	lh_53_1	Horse	USA:Kentucky	244739
AcN21-7	missing	China:Shenzhen	lh_54_1	Horse	USA:Kentucky	245107
AcN21-7	missing	China:Shenzhen	lh_55_1	Horse	USA:Kentucky	243989
AcN21-7	missing	China:Shenzhen	lh_56_1	Horse	USA:Kentucky	245119
AcN21-7	missing	China:Shenzhen	lh_57_1	Horse	USA:Kentucky	244895
AcN21-7	missing	China:Shenzhen	lh_58_1	Horse	USA:Kentucky	244324
AcN21-7	missing	China:Shenzhen	lh_59_1	Horse	USA:Kentucky	245107
AcN21-7	missing	China:Shenzhen	lh_5_1	Horse	USA:Kentucky	244682
AcN21-7	missing	China:Shenzhen	lh_6	Horse	USA:Kentucky	243220
AcN21-7	missing	China:Shenzhen	lh_61_1	Horse	USA:Kentucky	244405
AcN21-7	missing	China:Shenzhen	lh_62_1	Horse	USA:Kentucky	244785
AcN21-7	missing	China:Shenzhen	lh_63_1	Horse	USA:Kentucky	245220
AcN21-7	missing	China:Shenzhen	lh_64_1	Horse	USA:Kentucky	244353
AcN21-7	missing	China:Shenzhen	lh_65_1	Horse	USA:Kentucky	245059
AcN21-7	missing	China:Shenzhen	lh_65_1	Horse	USA:Kentucky	245059
AcN21-7	missing	China:Shenzhen	lh_67_1	Horse	USA:Kentucky	244073
AcN21-7	missing	China:Shenzhen	lh_68_1	Horse	USA:Kentucky	244775
AcN21-7	missing	China:Shenzhen	lh_69_1	Horse	USA:Kentucky	245155
AcN21-7	missing	China:Shenzhen	lh_6_1	Horse	USA:Kentucky	244170
AcN21-7	missing	China:Shenzhen	lh_7	Horse	USA:Kentucky	244632
AcN21-7	missing	China:Shenzhen	lh_71_1	Horse	USA:Kentucky	244222
AcN21-7	missing	China:Shenzhen	lh_72_1	Horse	USA:Kentucky	244760
AcN21-7	missing	China:Shenzhen	lh_73_1	Horse	USA:Kentucky	242762
AcN21-7	missing	China:Shenzhen	lh_76_1	Horse	USA:Kentucky	243891
AcN21-7	missing	China:Shenzhen	lh_77_1	Horse	USA:Kentucky	229279
AcN21-7	missing	China:Shenzhen	lh_78_1	Horse	USA:Kentucky	244846
AcN21-7	missing	China:Shenzhen	lh_79_1	Horse	USA:Kentucky	244912
AcN21-7	missing	China:Shenzhen	lh_7_1	Horse	USA:Kentucky	244511
AcN21-7	missing	China:Shenzhen	lh_8	Horse	USA:Kentucky	240877
AcN21-7	missing	China:Shenzhen	lh_80_1	Horse	USA:Kentucky	245298
AcN21-7	missing	China:Shenzhen	lh_81_1	Horse	USA:Kentucky	245079
AcN21-7	missing	China:Shenzhen	lh_82_1	Horse	USA:Kentucky	243996
AcN21-7	missing	China:Shenzhen	lh_83_1	Horse	USA:Kentucky	245049
AcN21-7	missing	China:Shenzhen	lh_84_1	Horse	USA:Kentucky	245129
AcN21-7	missing	China:Shenzhen	lh_85_1	Horse	USA:Kentucky	242403
AcN21-7	missing	China:Shenzhen	lh_86_1	Horse	USA:Kentucky	244372
AcN21-7	missing	China:Shenzhen	lh_87_1	Horse	USA:Kentucky	245261
AcN21-7	missing	China:Shenzhen	lh_88_1	Horse	USA:Kentucky	234785
AcN21-7	missing	China:Shenzhen	lh_89_1	Horse	USA:Kentucky	244043
AcN21-7	missing	China:Shenzhen	lh_8_1	Horse	USA:Kentucky	244334
AcN21-7	missing	China:Shenzhen	lh_90_1	Horse	USA:Kentucky	245276
AcN21-7	missing	China:Shenzhen	lh_91_1	Horse	USA:Kentucky	244046
AcN21-7	missing	China:Shenzhen	lh_92_1	Horse	USA:Kentucky	243491
AcN21-7	missing	China:Shenzhen	lh_94_1	Horse	USA:Kentucky	242790
AcN21-7	missing	China:Shenzhen	lh_95_1	Horse	USA:Kentucky	244797
AcN21-7	missing	China:Shenzhen	lh_96_1	Horse	USA:Kentucky	244607
AcN21-7	missing	China:Shenzhen	lh_98_1	Horse	USA:Kentucky	244106
AcN21-7	missing	China:Shenzhen	lh_99_1	Horse	USA:Kentucky	245207
AcN21-7	missing	China:Shenzhen	lh_9_1	Horse	USA:Kentucky	244297
As16	missing	China:Huangshi	BJ13	horse	China:Beijing	0
As16	missing	China:Huangshi	CHPC_1.8375		N/A	37872
As16	missing	China:Huangshi	CHPC_1.8376		N/A	30830
As16	missing	China:Huangshi	CHPC_1.8383		N/A	34447
As16	missing	China:Huangshi	CHPC_1.8384		N/A	30838
As16	missing	China:Huangshi	CTOTU47850	missing	USA	36415
As16	missing	China:Huangshi	CTOTU48829	missing	USA	28036
As16	missing	China:Huangshi	C_7		N/A	20742
As16	missing	China:Huangshi	DE0128	missing	USA:NorthCarolina,Durham	37982
As16	missing	China:Huangshi	DE0411	missing	USA:NorthCarolina,Durham	29201
As16	missing	China:Huangshi	DSM_20295		N/A	36901
As16	missing	China:Huangshi	DSM_20307		N/A	26164
As16	missing	China:Huangshi	DSSKP-R-001	missing	China:Beijing	38060
As16	missing	China:Huangshi	E22	missing	Australia:LakeMacquarie	34808
As16	missing	China:Huangshi	FDAARGOS_952	missing	N/A	32723
As16	missing	China:Huangshi	H4_Bin_Bin_82_1_1	missing	N/A	38074
As16	missing	China:Huangshi	JCM94-14	Homo_sapiens	N/A	26724
As16	missing	China:Huangshi	JCM94-16	Homo_sapiens	N/A	37658
As16	missing	China:Huangshi	JCM94-25	Homo_sapiens	N/A	29341
As16	missing	China:Huangshi	JCM94-27	Homo_sapiens	N/A	36073
As16	missing	China:Huangshi	JCM94-3	Homo_sapiens	N/A	30883
As16	missing	China:Huangshi	JCM94-31	Homo_sapiens	N/A	28671
As16	missing	China:Huangshi	JID03-27	Homo_sapiens	N/A	37676
As16	missing	China:Huangshi	JID03-46	Homo_sapiens	N/A	37542
As16	missing	China:Huangshi	JID03-56	Homo_sapiens	N/A	37033
As16	missing	China:Huangshi	L4_Bin_Bin_164_1	missing	N/A	36947
As16	missing	China:Huangshi	MET	missing	China	26796
As16	missing	China:Huangshi	N1288	Swine	Canada	8131
As16	missing	China:Huangshi	N1295	Equine	Australia	27770
As16	missing	China:Huangshi	N1301	missing	UnitedKingdom	37820
As16	missing	China:Huangshi	N4_Bin_Bin_135_1	missing	N/A	27555
As16	missing	China:Huangshi	NBRC_101255		N/A	21849
As16	missing	China:Huangshi	NCTC1621	missing	N/A	37919
As16	missing	China:Huangshi	NCTC5650	missing	N/A	38064
As16	missing	China:Huangshi	NHVDL-23-2349	Canis_lupus_familiaris	USA:NewHampshire,Northwood	38081
As16	missing	China:Huangshi	No.17	missing	China:Beijing	28047
As16	missing	China:Huangshi	P2117036	horse	USA:PA	36233
As16	missing	China:Huangshi	P2120831	horse	USA:PA	28934
As16	missing	China:Huangshi	PAM1204	Ovis_aries	Canada:NovaScotia	28653
As16	missing	China:Huangshi	PAM1216	horse	Mexico	36245
As16	missing	China:Huangshi	PAM1271	horse	Canada:Ontario	41208
As16	missing	China:Huangshi	PAM1340	horse	France	38016
As16	missing	China:Huangshi	PAM1354	Homo_sapiens	Japan	27160
As16	missing	China:Huangshi	PAM1357	horse	France	36526
As16	missing	China:Huangshi	PAM1413	Homo_sapiens	Hungary	27163
As16	missing	China:Huangshi	PAM1422	horse	Hungary	27875
As16	missing	China:Huangshi	PAM1475	Sus	Hungary	38140
As16	missing	China:Huangshi	PAM1496	Sus	Hungary	36282
As16	missing	China:Huangshi	PAM1533	Sus	Slovenia	28327
As16	missing	China:Huangshi	PAM1557	Bos_taurus	Ireland	27787
As16	missing	China:Huangshi	PAM1571	Bos_taurus	Canada	36521
As16	missing	China:Huangshi	PAM1572	Bos_taurus	Ireland	34506
As16	missing	China:Huangshi	PAM1593	Homo_sapiens	Spain	38866
As16	missing	China:Huangshi	PAM1600	Equus_caballus	Australia	38041
As16	missing	China:Huangshi	PAM1637	horse	Australia	34589
As16	missing	China:Huangshi	PAM1643	horse	Netherlands	38427
As16	missing	China:Huangshi	PAM2012	Bos_taurus	Germany	27132
As16	missing	China:Huangshi	PAM2274	horse	USA:Kentucky	36427
As16	missing	China:Huangshi	PAM2275	horse	USA:Florida	45508
As16	missing	China:Huangshi	PAM2276	horse	USA:Florida	37191
As16	missing	China:Huangshi	PAM2277	horse	USA:Florida	26096
As16	missing	China:Huangshi	PAM2279	horse	USA:Florida	37193
As16	missing	China:Huangshi	PAM2280	horse	USA:Florida	27119
As16	missing	China:Huangshi	PAM2281	horse	USA:Florida	37197
As16	missing	China:Huangshi	PAM2282	horse	USA:Kentucky	37199
As16	missing	China:Huangshi	PAM2283	horse	USA:Florida	37382
As16	missing	China:Huangshi	PAM2284	horse	USA:Florida	37167
As16	missing	China:Huangshi	PAM2285	horse	USA:Florida	37194
As16	missing	China:Huangshi	PAM2286	horse	USA:Florida	37188
As16	missing	China:Huangshi	PAM2287	horse	USA:Kentucky	37208
As16	missing	China:Huangshi	PAM2288	horse	USA:NewYork	37171
As16	missing	China:Huangshi	PAM2289	horse	USA:Kentucky	28541
As16	missing	China:Huangshi	PAM2291	horse	USA:Texas	37144
As16	missing	China:Huangshi	PAM2292	horse	USA:Texas	37226
As16	missing	China:Huangshi	PAM2293	horse	USA:Kentucky	37215
As16	missing	China:Huangshi	PAM2294	horse	USA:Kentucky	37154
As16	missing	China:Huangshi	PAM2295	horse	USA:Kentucky	36887
As16	missing	China:Huangshi	PAM2296	horse	USA:Kentucky	37196
As16	missing	China:Huangshi	PAM2297	horse	USA:Florida	37177
As16	missing	China:Huangshi	PAM2528	horse	Ireland	37157
As16	missing	China:Huangshi	PAM2578	horse	Ireland	36954
As16	missing	China:Huangshi	R1	horse	USA:Kentucky	37236
As16	missing	China:Huangshi	R10	horse	USA:Kentucky	37194
As16	missing	China:Huangshi	R11	horse	USA:Kentucky	29156
As16	missing	China:Huangshi	R12	horse	USA:Kentucky	28671
As16	missing	China:Huangshi	R13	horse	USA:Kentucky	29160
As16	missing	China:Huangshi	R14	horse	USA:Kentucky	28803
As16	missing	China:Huangshi	R16	horse	USA:Kentucky	37220
As16	missing	China:Huangshi	R17	horse	USA:Kentucky	38416
As16	missing	China:Huangshi	R18	horse	USA:Kentucky	37183
As16	missing	China:Huangshi	R19	horse	USA:Kentucky	37198
As16	missing	China:Huangshi	R2	horse	USA:Kentucky	37862
As16	missing	China:Huangshi	R20	horse	USA:Kentucky	30829
As16	missing	China:Huangshi	R21	horse	USA:Kentucky	33146
As16	missing	China:Huangshi	R22	horse	USA:Kentucky	32334
As16	missing	China:Huangshi	R23	horse	USA:Kentucky	29139
As16	missing	China:Huangshi	R24	horse	USA:Kentucky	30470
As16	missing	China:Huangshi	R25	horse	USA:Kentucky	30887
As16	missing	China:Huangshi	R26	horse	USA:Kentucky	27100
As16	missing	China:Huangshi	R27	horse	USA:Kentucky	35703
As16	missing	China:Huangshi	R28	horse	USA:Kentucky	30138
As16	missing	China:Huangshi	R29	horse	USA:Kentucky	28638
As16	missing	China:Huangshi	R3	horse	USA:Kentucky	29170
As16	missing	China:Huangshi	R30	horse	USA:Kentucky	27125
As16	missing	China:Huangshi	R31	horse	USA:Kentucky	33288
As16	missing	China:Huangshi	R32	horse	USA:Kentucky	35818
As16	missing	China:Huangshi	R33	horse	USA:Kentucky	37104
As16	missing	China:Huangshi	R34	horse	USA:Kentucky	29581
As16	missing	China:Huangshi	R35	horse	USA:Kentucky	27550
As16	missing	China:Huangshi	R36	horse	USA:Kentucky	38274
As16	missing	China:Huangshi	R37	horse	USA:Kentucky	38322
As16	missing	China:Huangshi	R38	horse	USA:Kentucky	38266
As16	missing	China:Huangshi	R39	horse	USA:Kentucky	29564
As16	missing	China:Huangshi	R4	horse	USA:Kentucky	29993
As16	missing	China:Huangshi	R40	horse	USA:Kentucky	37206
As16	missing	China:Huangshi	R41	horse	USA:Kentucky	43111
As16	missing	China:Huangshi	R42	horse	USA:Kentucky	32345
As16	missing	China:Huangshi	R43	horse	USA:Kentucky	38414
[truncated: 48,086 more rows]

## Sheet: MLST
PubMLST ID	Isolate#	Species	Host species	Sampling site	Country	Continent	ST (MLST)	#isolate	adk	gapdh	icl	mdh	recA	rpoB	tpi
188	R1	Rhodococcus equi	horse	lung, mesocolonic abscess	USA	North America	83	188	9	22	17	10	3	3	20
198	R2	Rhodococcus equi	horse	feces	USA	North America	88	198	2	3	1	6	3	3	1
209	R3	Rhodococcus equi	horse	Lung	USA	North America	16	209	2	3	1	4	3	4	1
220	R4	Rhodococcus equi	horse	Lung	USA	North America	83	220	9	22	17	10	3	3	20
230	R5	Rhodococcus equi	horse	Lung	USA	North America	84	230	2	5	8	3	4	8	6
231	R6	Rhodococcus equi	horse	mesenteric pyogranuloma	USA	North America	86	231	5	7	19	5	4	21	1
232	R7	Rhodococcus equi	horse	Lumbar vertebrate	USA	North America	101	232	19	3	1	6	1	8	3
233	R8	Rhodococcus equi	horse	lung	USA	North America	102	233	5	7	17	19	3	3	3
189	R10	Rhodococcus equi	horse	bronchial abscesses	USA	North America	84	189	2	5	8	3	4	8	6
190	R11	Rhodococcus equi	horse	mesenteric pyogranuloma	USA	North America	85	190	3	3	8	4	3	4	1
191	R12	Rhodococcus equi	horse	spleen, mesenteric lymph nodes	USA	North America	84	191	2	5	8	3	4	8	6
192	R13	Rhodococcus equi	horse	mesenteric lymph node, lung	USA	North America	85	192	3	3	8	4	3	4	1
193	R14	Rhodococcus equi	horse	Lung	USA	North America	83	193	9	22	17	10	3	3	20
194	R16	Rhodococcus equi	horse	Lung	USA	North America	86	194	5	7	19	5	4	21	1
195	R17	Rhodococcus equi	horse	Lung	USA	North America	83	195	9	22	17	10	3	3	20
196	R18	Rhodococcus equi	horse	Lung	USA	North America	83	196	9	22	17	10	3	3	20
197	R19	Rhodococcus equi	horse	Lung	USA	North America	87	197	2	3	16	16	19	7	5
199	R20	Rhodococcus equi	horse	Lung	USA	North America	89	199	5	3	20	5	3	3	21
200	R21	Rhodococcus equi	horse	Lung	USA	North America	90	200	2	7	21	3	4	4	1
201	R22	Rhodococcus equi	horse	Lung	USA	North America	84	201	2	5	8	3	4	8	6
202	R23	Rhodococcus equi	horse	Lung	USA	North America	91	202	3	3	1	17	1	4	6
203	R24	Rhodococcus equi	horse	Lung	USA	North America	88	203	2	3	1	6	3	3	1
204	R25	Rhodococcus equi	horse	Lung	USA	North America	16	204	2	3	1	4	3	4	1
205	R26	Rhodococcus equi	horse	Lung	USA	North America	2	205	5	1	1	7	4	1	7
206	R27	Rhodococcus equi	horse	Lung	USA	North America	92	206	18	3	4	7	2	4	1
207	R28	Rhodococcus equi	horse	Lung	USA	North America	93	207	2	5	1	3	2	8	11
208	R29	Rhodococcus equi	horse	Lung	USA	North America	84	208	2	5	8	3	4	8	6
210	R30	Rhodococcus equi	horse	Mesenteric absc	USA	North America	89	210	5	3	20	5	3	3	21
211	R31	Rhodococcus equi	horse	Lung	USA	North America	2	211	5	1	1	7	4	1	7
212	R32	Rhodococcus equi	horse	Mesenteric absc	USA	North America	83	212	9	22	17	10	3	3	20
213	R33	Rhodococcus equi	horse	Mesenteric absc	USA	North America	94	213	2	6	1	3	1	4	6
214	R34	Rhodococcus equi	horse	Shoulder	USA	North America	95	214	2	2	1	4	3	4	1
215	R35	Rhodococcus equi	horse	Lung	USA	North America	86	215	5	7	19	5	4	21	1
216	R36	Rhodococcus equi	horse	Joint	USA	North America	86	216	5	7	19	5	4	21	1
217	R37	Rhodococcus equi	horse	Lung	USA	North America	86	217	5	7	19	5	4	21	1
218	R38	Rhodococcus equi	horse	Lung	USA	North America	96	218	2	2	1	3	1	15	1
219	R39	Rhodococcus equi	horse	Lung	USA	North America	97	219	3	23	4	3	4	1	1
221	R40	Rhodococcus equi	horse	Joint	USA	North America	98	221	2	3	1	18	3	3	19
222	R41	Rhodococcus equi	horse	Lung	USA	North America	90	222	2	7	21	3	4	4	1
223	R42	Rhodococcus equi	horse	Lung	USA	North America	86	223	5	7	19	5	4	21	1
224	R43	Rhodococcus equi	horse	Thoracic Lymphnode	USA	North America	99	224	3	5	1	3	5	3	1
225	R44	Rhodococcus equi	horse	Abdominal Abscess	USA	North America	100	225	2	2	1	4	1	8	1
226	R45	Rhodococcus equi	horse	Lung	USA	North America	2	226	5	1	1	7	4	1	7
227	R46	Rhodococcus equi	horse	Lung	USA	North America	2	227	5	1	1	7	4	1	7
228	R47	Rhodococcus equi	horse	Lung	USA	North America	84	228	2	5	8	3	4	8	6
229	R48	Rhodococcus equi	horse	Lung	USA	North America	83	229	9	22	17	10	3	3	20

## Sheet: Comparative genome metadata
Organism Scientific Name	Gene_count	Organism Qualifier	Taxonomy id	Assembly Name	Assembly Accession	Source	Annotation	Level	Contig N50	Size	Submission Date	BioProject	BioSample
Prescottella equi	5033	2018	43767	ASM4054501v1	GCA_040545015.1	GenBank	Annotation submitted by DOE Joint Genome Institute	Contig	751751	5288925		PRJNA1115533	SAMN41513508
Prescottella equi	4648	PAM1357	43767	ASM209512v1	GCA_002095125.1	GenBank	NCBI Prokaryotic Genome Annotation Pipeline (PGAP)	Contig	902412	5013869	2017-04-18	PRJNA316970	SAMN04632050
Prescottella equi	4674	PAM1413	43767	ASM209511v1	GCA_002095115.1	GenBank	NCBI Prokaryotic Genome Annotation Pipeline (PGAP)	Contig	374966	5041064	2017-04-18	PRJNA316970	SAMN04632054
Prescottella equi	4684	PAM1637	43767	ASM209529v1	GCA_002095295.1	GenBank	NCBI Prokaryotic Genome Annotation Pipeline (PGAP)	Contig	500748	5083161	2017-04-18	PRJNA316970	SAMN04849237
Prescottella equi	4702	PAM2279	43767	ASM209437v1	GCA_002094375.1	GenBank	NCBI Prokaryotic Genome Annotation Pipeline (PGAP)	Contig	403804	5034589	2017-04-17	PRJNA316970	SAMN04880522
Prescottella equi	4714	U19	43767	ASM2217936v1	GCA_022179365.1	GenBank	Annotation submitted by Animal Hygiene, Kitasato University School of Veterinary Medicine	Complete Genome	5035733	5087417	2022-01-27	PRJDB12562	SAMD00439595
Prescottella equi	4723	PAM1340	43767	ASM209508v1	GCA_002095085.1	GenBank	NCBI Prokaryotic Genome Annotation Pipeline (PGAP)	Contig	769587	5058160	2017-04-18	PRJNA316970	SAMN04632003
Prescottella equi	4723	PAM1496	43767	ASM209515v1	GCA_002095155.1	GenBank	NCBI Prokaryotic Genome Annotation Pipeline (PGAP)	Contig	404735	5091744	2017-04-18	PRJNA316970	SAMN04632306
Prescottella equi 103S	4724	DE0128	685727	ASM767907v1	GCA_007679075.1	GenBank		Scaffold	921378	5131538	2019-07-30	PRJNA543692	SAMN11792288
Prescottella equi	4726	P2120831	43767	ASM2269166v1	GCA_022691665.1	GenBank	NCBI Prokaryotic Genome Annotation Pipeline (PGAP)	Complete Genome	5145013	5145013	2022-03-24	PRJNA802590	SAMN25558260
Prescottella equi	4736	PAM1572	43767	ASM207853v1	GCA_002078535.1	GenBank	NCBI Prokaryotic Genome Annotation Pipeline (PGAP)	Contig	774494	5120452	2017-04-04	PRJNA316970	SAMN04910115
Prescottella equi	4762	P2117036	43767	ASM2269168v1	GCA_022691685.1	GenBank	NCBI Prokaryotic Genome Annotation Pipeline (PGAP)	Complete Genome	5142908	5142908	2022-03-24	PRJNA802590	SAMN25558261
Prescottella equi	4771	PAM1600	43767	ASM207851v1	GCA_002078515.1	GenBank	NCBI Prokaryotic Genome Annotation Pipeline (PGAP)	Contig	445708	5142706	2017-04-04	PRJNA316970	SAMN04910088
Prescottella equi	4773	NHVDL-23-2349	43767	ASM3075657v1	GCA_030756575.1	GenBank	NCBI Prokaryotic Genome Annotation Pipeline (PGAP)	Contig	353836	5169859	2023-08-16	PRJNA1003842	SAMN36908497
Prescottella equi	4780	PAM1643	43767	ASM209423v1	GCA_002094235.1	GenBank	NCBI Prokaryotic Genome Annotation Pipeline (PGAP)	Contig	426113	5092419	2017-04-17	PRJNA316970	SAMN04871681
Prescottella equi	4812	JCM94-3	43767	ASM1970401v1	GCA_019704015.1	GenBank	Annotation submitted by Animal Hygiene, Kitasato University School of Veterinary Medicine	Complete Genome	5061042	5181978	2021-07-12	PRJDB10801	SAMD00258752
Prescottella equi	4812	PAM1533	43767	ASM209523v1	GCA_002095235.1	GenBank	NCBI Prokaryotic Genome Annotation Pipeline (PGAP)	Contig	941117	5125626	2017-04-18	PRJNA316970	SAMN04632328
Prescottella equi	4813	PAM2285	43767	ASM209439v1	GCA_002094395.1	GenBank	NCBI Prokaryotic Genome Annotation Pipeline (PGAP)	Contig	337003	5192740	2017-04-17	PRJNA316970	SAMN04880525
Prescottella equi	4816	lh_79_1	43767	ASM1239505v1	GCA_012395055.1	GenBank	NCBI Prokaryotic Genome Annotation Pipeline (PGAP)	Contig	4784584	5163176	2020-04-15	PRJNA592075	SAMN13391673
Prescottella equi	4821	N1288	43767	re11	GCA_001646885.1	GenBank		Contig	253712	5170582	2016-05-18	PRJNA306614	SAMN04357306
Prescottella equi	4829	RHO3	43767	ASM5098948v1	GCA_050989485.1	GenBank		Complete Genome	5242856	5242856	2025-06-17	PRJNA1115909	SAMN41551870
Prescottella equi	4835	PAM1475	43767	ASM209518v1	GCA_002095185.1	GenBank	NCBI Prokaryotic Genome Annotation Pipeline (PGAP)	Contig	780104	5207283	2017-04-18	PRJNA316970	SAMN04632134
Prescottella equi	4840	PAM1216	43767	ASM209517v1	GCA_002095175.1	GenBank	NCBI Prokaryotic Genome Annotation Pipeline (PGAP)	Contig	512722	5196555	2017-04-18	PRJNA316970	SAMN04631996
Prescottella equi	4841	FDAARGOS_952	43767	ASM1602587v1	GCA_016025875.1	GenBank	NCBI Prokaryotic Genome Annotation Pipeline (PGAP)	Complete Genome	5218699	5218699	2020-12-14	PRJNA231221	SAMN13450482
Prescottella equi	4842	JCM94-16	43767	ASM1970393v1	GCA_019703935.1	GenBank	Annotation submitted by Animal Hygiene, Kitasato University School of Veterinary Medicine	Complete Genome	5099630	5224824	2021-07-12	PRJDB10801	SAMD00258754
Prescottella equi	4843	PAM2280	43767	ASM1778884v1	GCA_017788845.1	GenBank	NCBI Prokaryotic Genome Annotation Pipeline (PGAP)	Contig	307798	5255054	2021-04-05	PRJNA369754	SAMN06293644
Prescottella equi	4852	WY	43767	ASM719783v1	GCA_007197835.1	GenBank	NCBI Prokaryotic Genome Annotation Pipeline (PGAP)	Complete Genome	5131576	5213571	2019-07-21	PRJNA554230	SAMN12259024
Prescottella equi	4854	JID03-27	43767	ASM1970403v1	GCA_019704035.1	GenBank	Annotation submitted by Animal Hygiene, Kitasato University School of Veterinary Medicine	Complete Genome	5128734	5249601	2021-07-12	PRJDB10801	SAMD00258758
Prescottella equi	4855	lh_57_1	43767	ASM1239392v1	GCA_012393925.1	GenBank	NCBI Prokaryotic Genome Annotation Pipeline (PGAP)	Contig	5214148	5222415	2020-04-15	PRJNA592075	SAMN13391742
Prescottella equi	4857	PAM1271	43767	ASM209504v1	GCA_002095045.1	GenBank	NCBI Prokaryotic Genome Annotation Pipeline (PGAP)	Contig	427921	5202456	2017-04-18	PRJNA316970	SAMN04632002
Prescottella equi	4857	PAM1422	43767	ASM209519v1	GCA_002095195.1	GenBank	NCBI Prokaryotic Genome Annotation Pipeline (PGAP)	Contig	503098	5204234	2017-04-18	PRJNA316970	SAMN04632067
Prescottella equi	4859	As16	43767	ASM4895775v1	GCA_048957755.1	GenBank	NCBI Prokaryotic Genome Annotation Pipeline (PGAP)	Contig	338326	5241649	2025-03-25	PRJNA936264	SAMN33344116
Prescottella equi	4859	PAM1204	43767	ASM207854v1	GCA_002078545.1	GenBank	NCBI Prokaryotic Genome Annotation Pipeline (PGAP)	Contig	425934	5228769	2017-04-04	PRJNA316970	SAMN04592776
Prescottella equi	4862	JCM94-27	43767	ASM1970397v1	GCA_019703975.1	GenBank	Annotation submitted by Animal Hygiene, Kitasato University School of Veterinary Medicine	Complete Genome	5118290	5243411	2021-07-12	PRJDB10801	SAMD00258756
Prescottella equi	4866	NCTC1621	43767	47555_D02	GCA_900455845.1	GenBank	Annotation submitted by SC	Contig	5208752	5236410	2018-08-01	PRJEB6403	SAMEA4030734
Prescottella equi 103S	4871	DE0411	685727	ASM767270v1	GCA_007672705.1	GenBank		Scaffold	793861	5266482	2019-07-30	PRJNA543692	SAMN11792571
Prescottella equi	4874	PAM2274	43767	ASM209422v1	GCA_002094225.1	GenBank	NCBI Prokaryotic Genome Annotation Pipeline (PGAP)	Contig	425012	5217008	2017-04-17	PRJNA316970	SAMN04874668
Prescottella equi	4878	lh_135_1	43767	ASM1239354v1	GCA_012393545.1	GenBank	NCBI Prokaryotic Genome Annotation Pipeline (PGAP)	Contig	4543559	5288056	2020-04-15	PRJNA592075	SAMN13391768
Prescottella equi	4887	PAM2282	43767	ASM209429v1	GCA_002094295.1	GenBank	NCBI Prokaryotic Genome Annotation Pipeline (PGAP)	Contig	426055	5266403	2017-04-17	PRJNA316970	SAMN04880524
Prescottella equi	4889	JCM94-31	43767	ASM1970399v1	GCA_019703995.1	GenBank	Annotation submitted by Animal Hygiene, Kitasato University School of Veterinary Medicine	Complete Genome	5140851	5284300	2021-07-12	PRJDB10801	SAMD00258757
Prescottella equi	4894	JID03-56	43767	ASM1970407v1	GCA_019704075.1	GenBank	Annotation submitted by Animal Hygiene, Kitasato University School of Veterinary Medicine	Complete Genome	5141071	5266342	2021-07-12	PRJDB10801	SAMD00258760
Prescottella equi	4895	lh_37_1	43767	ASM1239402v1	GCA_012394025.1	GenBank	NCBI Prokaryotic Genome Annotation Pipeline (PGAP)	Contig	822891	5262834	2020-04-15	PRJNA592075	SAMN13391735
Prescottella equi	4904	JCM94-14	43767	ASM1970391v1	GCA_019703915.1	GenBank	Annotation submitted by Animal Hygiene, Kitasato University School of Veterinary Medicine	Complete Genome	5188347	5309140	2021-07-12	PRJDB10801	SAMD00258753
Prescottella equi	4907	PAM1593	43767	ASM207862v1	GCA_002078625.1	GenBank	NCBI Prokaryotic Genome Annotation Pipeline (PGAP)	Contig	429238	5243393	2017-04-04	PRJNA316970	SAMN04910114
Prescottella equi	4914	PAM2281	43767	ASM1778877v1	GCA_017788775.1	GenBank	NCBI Prokaryotic Genome Annotation Pipeline (PGAP)	Contig	918270	5316469	2021-04-05	PRJNA369737	SAMN06293378
Prescottella equi	4917	lh_21_1	43767	ASM1239420v1	GCA_012394205.1	GenBank	NCBI Prokaryotic Genome Annotation Pipeline (PGAP)	Contig	1105871	5297145	2020-04-15	PRJNA592075	SAMN13391727
Prescottella equi	4921	lh_58_1	43767	ASM1239683v1	GCA_012396835.1	GenBank	NCBI Prokaryotic Genome Annotation Pipeline (PGAP)	Contig	4684649	5199910	2020-04-15	PRJNA592075	SAMN13391659
Prescottella equi	4921	PAM2284	43767	ASM1778886v1	GCA_017788865.1	GenBank	NCBI Prokaryotic Genome Annotation Pipeline (PGAP)	Contig	331495	5316044	2021-04-05	PRJNA369758	SAMN06293647
Prescottella equi	4926	BJ13	43767	ASM2922008v1	GCA_029220085.1	GenBank		Complete Genome	5222239	5302846	2023-03-15	PRJNA931239	SAMN33052364
Prescottella equi	4933	YW-05	43767	ASM4486516v1	GCA_044865165.1	GenBank	NCBI Prokaryotic Genome Annotation Pipeline (PGAP)	Complete Genome	5170180	5338469	2024-11-13	PRJNA1182525	SAMN44598510
Prescottella equi	4941	JCM94-25	43767	ASM1970395v1	GCA_019703955.1	GenBank	Annotation submitted by Animal Hygiene, Kitasato University School of Veterinary Medicine	Complete Genome	5191804	5317008	2021-07-12	PRJDB10801	SAMD00258755
Prescottella equi	4945	lh_136_1	43767	ASM1239440v1	GCA_012394405.1	GenBank	NCBI Prokaryotic Genome Annotation Pipeline (PGAP)	Contig	5186305	5321275	2020-04-15	PRJNA592075	SAMN13391711
Prescottella equi	4947	lh_67_1	43767	ASM1239516v1	GCA_012395165.1	GenBank	NCBI Prokaryotic Genome Annotation Pipeline (PGAP)	Contig	3362888	5243860	2020-04-15	PRJNA592075	SAMN13391665
Prescottella equi	4951	NCTC5650	43767	52488_D09	GCA_900455885.1	GenBank	Annotation submitted by SC	Contig	1244664	5308051	2018-08-01	PRJEB6403	SAMEA26386918
Prescottella equi	4956	JID03-46	43767	ASM1970405v1	GCA_019704055.1	GenBank	Annotation submitted by Animal Hygiene, Kitasato University School of Veterinary Medicine	Complete Genome	5237537	5358277	2021-07-12	PRJDB10801	SAMD00258759
Prescottella equi	4959	PAM2012	43767	ASM209444v1	GCA_002094445.1	GenBank	NCBI Prokaryotic Genome Annotation Pipeline (PGAP)	Contig	989893	5334415	2017-04-17	PRJNA316970	SAMN04880540
Prescottella equi	4968	lh_49_1	43767	ASM1239699v1	GCA_012396995.1	GenBank	NCBI Prokaryotic Genome Annotation Pipeline (PGAP)	Contig	3696971	5247970	2020-04-15	PRJNA592075	SAMN13391653
Prescottella equi	4972	lh_15_1	43767	ASM1239424v1	GCA_012394245.1	GenBank	NCBI Prokaryotic Genome Annotation Pipeline (PGAP)	Contig	883317	5273504	2020-04-15	PRJNA592075	SAMN13391724
Prescottella equi	4977	PAM2283	43767	ASM1778889v1	GCA_017788895.1	GenBank	NCBI Prokaryotic Genome Annotation Pipeline (PGAP)	Contig	425913	5357007	2021-04-05	PRJNA369757	SAMN06293646
Prescottella equi	4978	lh_55_1	43767	ASM1239687v1	GCA_012396875.1	GenBank	NCBI Prokaryotic Genome Annotation Pipeline (PGAP)	Contig	5084387	5214074	2020-04-15	PRJNA592075	SAMN13391657
Prescottella equi	4978	PAM2289	43767	ASM1711697v1	GCA_017116975.1	GenBank		Contig	321091	5348101	2021-03-01	PRJNA371564	SAMN06293369
Prescottella equi	4979	lh_132_1	43767	ASM1239358v1	GCA_012393585.1	GenBank	NCBI Prokaryotic Genome Annotation Pipeline (PGAP)	Contig	5290404	5373003	2020-04-15	PRJNA592075	SAMN13391767
Prescottella equi	4979	PAM1557	43767	ASM209525v1	GCA_002095255.1	GenBank	NCBI Prokaryotic Genome Annotation Pipeline (PGAP)	Contig	424688	5348944	2017-04-18	PRJNA316970	SAMN04632340
Prescottella equi	4979	PAM2297	43767	ASM1711696v1	GCA_017116965.1	GenBank		Contig	369770	5354105	2021-03-01	PRJNA371564	SAMN06293368
Prescottella equi	4990	lh_6	43767	ASM1687963v1	GCA_016879635.1	GenBank	NCBI Prokaryotic Genome Annotation Pipeline (PGAP)	Contig	1574911	5410904	2021-02-11	PRJNA592075	SAMN13392183
Prescottella equi	4991	lh_73_1	43767	ASM1239512v1	GCA_012395125.1	GenBank	NCBI Prokaryotic Genome Annotation Pipeline (PGAP)	Contig	638862	5229756	2020-04-15	PRJNA592075	SAMN13391669
Prescottella equi	4994	lh_82_1	43767	ASM1239502v1	GCA_012395025.1	GenBank	NCBI Prokaryotic Genome Annotation Pipeline (PGAP)	Contig	4476211	5290387	2020-04-15	PRJNA592075	SAMN13391675
Prescottella equi	4994	PAM2286	43767	ASM1778882v1	GCA_017788825.1	GenBank	NCBI Prokaryotic Genome Annotation Pipeline (PGAP)	Contig	425925	5369001	2021-04-05	PRJNA369755	SAMN06293645
Prescottella equi	4996	lh_52_1	43767	ASM1239695v1	GCA_012396955.1	GenBank	NCBI Prokaryotic Genome Annotation Pipeline (PGAP)	Contig	2743386	5286743	2020-04-15	PRJNA592075	SAMN13391655
Prescottella equi	4997	lh_69_1	43767	ASM1239389v1	GCA_012393895.1	GenBank	NCBI Prokaryotic Genome Annotation Pipeline (PGAP)	Contig	5247656	5277407	2020-04-15	PRJNA592075	SAMN13391746
Prescottella equi	5000	PAM1354	43767	ASM209503v1	GCA_002095035.1	GenBank	NCBI Prokaryotic Genome Annotation Pipeline (PGAP)	Contig	424687	5372162	2017-04-18	PRJNA316970	SAMN04632049
Prescottella equi	5001	N1295	43767	re12	GCA_001646905.1	GenBank		Contig	62902	5306624	2016-05-18	PRJNA306614	SAMN04357307
Prescottella equi	5005	lh_139_1	43767	ASM1239438v1	GCA_012394385.1	GenBank	NCBI Prokaryotic Genome Annotation Pipeline (PGAP)	Contig	5091285	5353064	2020-04-15	PRJNA592075	SAMN13391713
Prescottella equi	5006	lh_45_1	43767	ASM1239398v1	GCA_012393985.1	GenBank	NCBI Prokaryotic Genome Annotation Pipeline (PGAP)	Contig	2752286	5403563	2020-04-15	PRJNA592075	SAMN13391738
Prescottella equi	5024	lh_47_1	43767	ASM1239693v1	GCA_012396935.1	GenBank	NCBI Prokaryotic Genome Annotation Pipeline (PGAP)	Contig	3873035	5348601	2020-04-15	PRJNA592075	SAMN13391652
Prescottella equi	5029	lh_115_1	43767	ASM1239464v1	GCA_012394645.1	GenBank	NCBI Prokaryotic Genome Annotation Pipeline (PGAP)	Contig	5121833	5318972	2020-04-15	PRJNA592075	SAMN13391697
Prescottella equi	5029	lh_5	43767	ASM1687967v1	GCA_016879675.1	GenBank	NCBI Prokaryotic Genome Annotation Pipeline (PGAP)	Contig	1916782	5374756	2021-02-11	PRJNA592075	SAMN13392182
Prescottella equi	5033	PAM1571	43767	ASM209426v1	GCA_002094265.1	GenBank	NCBI Prokaryotic Genome Annotation Pipeline (PGAP)	Contig	280501	5415248	2017-04-17	PRJNA316970	SAMN04871648
Prescottella equi	5034	lh_126_1	43767	ASM1239359v1	GCA_012393595.1	GenBank	NCBI Prokaryotic Genome Annotation Pipeline (PGAP)	Contig	4001809	5473463	2020-04-15	PRJNA592075	SAMN13391765
Prescottella equi	5034	lh_65_1	43767	ASM1239388v1	GCA_012393885.1	GenBank	NCBI Prokaryotic Genome Annotation Pipeline (PGAP)	Contig	3305658	5357674	2020-04-15	PRJNA592075	SAMN13391745
Prescottella equi	5035	lh_51_1	43767	ASM1239396v1	GCA_012393965.1	GenBank	NCBI Prokaryotic Genome Annotation Pipeline (PGAP)	Contig	5130092	5350494	2020-04-15	PRJNA592075	SAMN13391740
Prescottella equi	5039	lh_23	43767	ASM1687451v1	GCA_016874515.1	GenBank	NCBI Prokaryotic Genome Annotation Pipeline (PGAP)	Contig	1913703	5396654	2021-02-11	PRJNA592075	SAMN13392200
Prescottella equi	5042	lh_13	43767	ASM1687947v1	GCA_016879475.1	GenBank	NCBI Prokaryotic Genome Annotation Pipeline (PGAP)	Contig	1621295	5320450	2021-02-11	PRJNA592075	SAMN13392190
Prescottella equi	5050	lh_144_1	43767	ASM1239348v1	GCA_012393485.1	GenBank	NCBI Prokaryotic Genome Annotation Pipeline (PGAP)	Contig	5319067	5390244	2020-04-15	PRJNA592075	SAMN13391771
Prescottella equi	5053	lh_14	43767	ASM1687949v1	GCA_016879495.1	GenBank	NCBI Prokaryotic Genome Annotation Pipeline (PGAP)	Contig	3081950	5459042	2021-02-11	PRJNA592075	SAMN13392191
Prescottella equi	5053	PAM2295	43767	ASM1711700v1	GCA_017117005.1	GenBank		Contig	312978	5405733	2021-03-01	PRJNA371564	SAMN06293375
Prescottella equi	5054	PAM2293	43767	ASM1711708v1	GCA_017117085.1	GenBank		Contig	372912	5401582	2021-03-01	PRJNA371564	SAMN06293367
Prescottella equi	5056	PAM2296	43767	ASM1711701v1	GCA_017117015.1	GenBank		Contig	372912	5402151	2021-03-01	PRJNA371564	SAMN06293374
Prescottella equi	5057	lh_15	43767	ASM1687945v1	GCA_016879455.1	GenBank	NCBI Prokaryotic Genome Annotation Pipeline (PGAP)	Contig	4195518	5438852	2021-02-11	PRJNA592075	SAMN13392192
Prescottella equi	5057	PAM2275	43767	ASM1778876v1	GCA_017788765.1	GenBank	NCBI Prokaryotic Genome Annotation Pipeline (PGAP)	Contig	346335	5405163	2021-04-05	PRJNA369738	SAMN06293384
Prescottella equi	5064	lh_130_1	43767	ASM1239447v1	GCA_012394475.1	GenBank	NCBI Prokaryotic Genome Annotation Pipeline (PGAP)	Contig	3834037	5364640	2020-04-15	PRJNA592075	SAMN13391707
Prescottella equi	5065	lh_54_1	43767	ASM1239393v1	GCA_012393935.1	GenBank	NCBI Prokaryotic Genome Annotation Pipeline (PGAP)	Contig	3495625	5402098	2020-04-15	PRJNA592075	SAMN13391741
Prescottella equi	5073	PAM2294	43767	ASM1711712v1	GCA_017117125.1	GenBank		Scaffold	45259	5409361	2021-03-01	PRJNA371564	SAMN06293370
Prescottella equi	5075	PAM2277	43767	ASM1778888v1	GCA_017788885.1	GenBank	NCBI Prokaryotic Genome Annotation Pipeline (PGAP)	Contig	344245	5410800	2021-04-05	PRJNA369762	SAMN06293658
Prescottella equi	5076	PAM2287	43767	ASM209440v3	GCA_002094405.3	GenBank	NCBI Prokaryotic Genome Annotation Pipeline (PGAP)	Complete Genome	5263868	5453414	2022-04-21	PRJNA316970	SAMN04880532
Prescottella equi	5077	lh_39_1	43767	ASM1239401v1	GCA_012394015.1	GenBank	NCBI Prokaryotic Genome Annotation Pipeline (PGAP)	Contig	364047	5352735	2020-04-15	PRJNA592075	SAMN13391736
Prescottella equi	5084	lh_133_1	43767	ASM1239446v1	GCA_012394465.1	GenBank	NCBI Prokaryotic Genome Annotation Pipeline (PGAP)	Contig	5127326	5419748	2020-04-15	PRJNA592075	SAMN13391709
Prescottella equi	5086	lh_64_1	43767	ASM1239675v1	GCA_012396755.1	GenBank	NCBI Prokaryotic Genome Annotation Pipeline (PGAP)	Contig	2935252	5363883	2020-04-15	PRJNA592075	SAMN13391663
Prescottella equi	5096	lh_140_1	43767	ASM1239433v1	GCA_012394335.1	GenBank	NCBI Prokaryotic Genome Annotation Pipeline (PGAP)	Contig	4737217	5416685	2020-04-15	PRJNA592075	SAMN13391714
Prescottella equi	5105	No.17	43767	ASM3717322v1	GCA_037173225.1	GenBank		Scaffold	70362	5473235	2024-03-14	PRJNA1082623	SAMN40213695
Prescottella equi	5108	lh_84_1	43767	ASM1239377v1	GCA_012393775.1	GenBank	NCBI Prokaryotic Genome Annotation Pipeline (PGAP)	Contig	769618	5374526	2020-04-15	PRJNA592075	SAMN13391751
Prescottella equi	5108	PAM2291	43767	ASM1711702v1	GCA_017117025.1	GenBank		Contig	333034	5470767	2021-03-01	PRJNA371564	SAMN06293373
Prescottella equi	5114	DSSKP-R-001	43767	ASM301367v1	GCA_003013675.1	GenBank	NCBI Prokaryotic Genome Annotation Pipeline (PGAP)	Complete Genome	5251559	5438826	2018-03-22	PRJNA438171	SAMN08707448
Prescottella equi	5120	lh_124_1	43767	ASM1239457v1	GCA_012394575.1	GenBank	NCBI Prokaryotic Genome Annotation Pipeline (PGAP)	Contig	1346979	5557928	2020-04-15	PRJNA592075	SAMN13391703
Prescottella equi	5120	lh_16_1	43767	ASM1239725v1	GCA_012397255.1	GenBank	NCBI Prokaryotic Genome Annotation Pipeline (PGAP)	Contig	996807	5495670	2020-04-15	PRJNA592075	SAMN13391636
Prescottella equi	5122	lh_63_1	43767	ASM1239386v1	GCA_012393865.1	GenBank	NCBI Prokaryotic Genome Annotation Pipeline (PGAP)	Contig	5239076	5457637	2020-04-15	PRJNA592075	SAMN13391744
Prescottella equi	5123	lh_12	43767	ASM1687957v2	GCA_016879575.2	GenBank	NCBI Prokaryotic Genome Annotation Pipeline (PGAP)	Complete Genome	5268319	5477272	2022-04-21	PRJNA592075	SAMN13392189
Prescottella equi	5129	PAM2292	43767	ASM1711706v1	GCA_017117065.1	GenBank		Contig	346335	5447420	2021-03-01	PRJNA371564	SAMN06293372
Prescottella equi	5134	lh_121_1	43767	ASM1239461v1	GCA_012394615.1	GenBank	NCBI Prokaryotic Genome Annotation Pipeline (PGAP)	Contig	5123237	5463448	2020-04-15	PRJNA592075	SAMN13391701
Prescottella equi	5139	PAM2288	43767	ASM209432v1	GCA_002094325.1	GenBank	NCBI Prokaryotic Genome Annotation Pipeline (PGAP)	Contig	296052	5482416	2017-04-17	PRJNA316970	SAMN04880533
Prescottella equi	5141	lh_7	43767	ASM1687961v1	GCA_016879615.1	GenBank	NCBI Prokaryotic Genome Annotation Pipeline (PGAP)	Contig	3951211	5502898	2021-02-11	PRJNA592075	SAMN13392184
Prescottella equi	5153	lh_42	43767	ASM1687911v1	GCA_016879115.1	GenBank	NCBI Prokaryotic Genome Annotation Pipeline (PGAP)	Contig	322698	5516948	2021-02-11	PRJNA592075	SAMN13392219
Prescottella equi	5156	lh_61_1	43767	ASM1239679v1	GCA_012396795.1	GenBank	NCBI Prokaryotic Genome Annotation Pipeline (PGAP)	Contig	5132663	5475706	2020-04-15	PRJNA592075	SAMN13391661
Prescottella equi	5172	lh_50_1	43767	ASM1239692v1	GCA_012396925.1	GenBank	NCBI Prokaryotic Genome Annotation Pipeline (PGAP)	Contig	1151224	5533533	2020-04-15	PRJNA592075	SAMN13391654
Prescottella equi	5180	lh_49	43767	ASM1687898v1	GCA_016878985.1	GenBank	NCBI Prokaryotic Genome Annotation Pipeline (PGAP)	Contig	441205	5462992	2021-02-11	PRJNA592075	SAMN13392226
Prescottella equi	5193	PAM2276	43767	ASM209431v1	GCA_002094315.1	GenBank	NCBI Prokaryotic Genome Annotation Pipeline (PGAP)	Contig	35749	5608087	2017-04-17	PRJNA316970	SAMN04874680
Prescottella equi	5197	lh_109_1	43767	ASM1239470v1	GCA_012394705.1	GenBank	NCBI Prokaryotic Genome Annotation Pipeline (PGAP)	Contig	1140485	5505624	2020-04-15	PRJNA592075	SAMN13391693
Prescottella equi	5200	lh_118_1	43767	ASM1239460v1	GCA_012394605.1	GenBank	NCBI Prokaryotic Genome Annotation Pipeline (PGAP)	Contig	1506262	5514209	2020-04-15	PRJNA592075	SAMN13391699
Prescottella equi	5211	lh_30_1	43767	ASM1239706v1	GCA_012397065.1	GenBank	NCBI Prokaryotic Genome Annotation Pipeline (PGAP)	Contig	714086	5565849	2020-04-15	PRJNA592075	SAMN13391643
Prescottella equi	5212	lh_114_1	43767	ASM1239367v1	GCA_012393675.1	GenBank	NCBI Prokaryotic Genome Annotation Pipeline (PGAP)	Contig	1309661	5608371	2020-04-15	PRJNA592075	SAMN13391761
Prescottella equi	5221	lh_122_1	43767	ASM1239455v1	GCA_012394555.1	GenBank	NCBI Prokaryotic Genome Annotation Pipeline (PGAP)	Contig	5231601	5672206	2020-04-15	PRJNA592075	SAMN13391702
Prescottella equi	5225	lh_117_1	43767	ASM1239363v1	GCA_012393635.1	GenBank	NCBI Prokaryotic Genome Annotation Pipeline (PGAP)	Contig	2543516	5595340	2020-04-15	PRJNA592075	SAMN13391762
Prescottella equi	5231	lh_134_1	43767	ASM1239441v1	GCA_012394415.1	GenBank	NCBI Prokaryotic Genome Annotation Pipeline (PGAP)	Contig	1876413	5690955	2020-04-15	PRJNA592075	SAMN13391710
Prescottella equi	5236	lh_8_1	43767	ASM1239727v1	GCA_012397275.1	GenBank	NCBI Prokaryotic Genome Annotation Pipeline (PGAP)	Contig	767363	5599041	2020-04-15	PRJNA592075	SAMN13391631
Prescottella equi	5243	PAM2528	43767	ASM2561208v1	GCA_025612085.1	GenBank	NCBI Prokaryotic Genome Annotation Pipeline (PGAP)	Scaffold	76885	5526941	2022-10-06	PRJNA784584	SAMN23492470
Prescottella equi	5251	lh_16	43767	ASM1687951v1	GCA_016879515.1	GenBank	NCBI Prokaryotic Genome Annotation Pipeline (PGAP)	Contig	4013702	5721853	2021-02-11	PRJNA592075	SAMN13392193
Prescottella equi	5256	lh_43_1	43767	ASM1239703v1	GCA_012397035.1	GenBank	NCBI Prokaryotic Genome Annotation Pipeline (PGAP)	Contig	1257059	5710384	2020-04-15	PRJNA592075	SAMN13391649
Prescottella equi	5256	lh_92_1	43767	ASM1239488v1	GCA_012394885.1	GenBank	NCBI Prokaryotic Genome Annotation Pipeline (PGAP)	Contig	269106	5358079	2020-04-15	PRJNA592075	SAMN13391682
Prescottella equi	5262	PAM2578	43767	ASM2561207v1	GCA_025612075.1	GenBank	NCBI Prokaryotic Genome Annotation Pipeline (PGAP)	Scaffold	906204	5543949	2022-10-06	PRJNA784584	SAMN23492471
Prescottella equi	5265	lh_110_1	43767	ASM1239471v1	GCA_012394715.1	GenBank	NCBI Prokaryotic Genome Annotation Pipeline (PGAP)	Contig	4043149	5635945	2020-04-15	PRJNA592075	SAMN13391694
Prescottella equi	5275	lh_86_1	43767	ASM1239493v1	GCA_012394935.1	GenBank	NCBI Prokaryotic Genome Annotation Pipeline (PGAP)	Contig	5332087	5574943	2020-04-15	PRJNA592075	SAMN13391678
Prescottella equi	5278	lh_99_1	43767	ASM1239368v1	GCA_012393685.1	GenBank	NCBI Prokaryotic Genome Annotation Pipeline (PGAP)	Contig	3903523	5592285	2020-04-15	PRJNA592075	SAMN13391756
Prescottella equi	5279	lh_85_1	43767	ASM1239499v1	GCA_012394995.1	GenBank	NCBI Prokaryotic Genome Annotation Pipeline (PGAP)	Contig	1190465	5572013	2020-04-15	PRJNA592075	SAMN13391677
Prescottella equi	5291	lh_44_1	43767	ASM1239698v1	GCA_012396985.1	GenBank	NCBI Prokaryotic Genome Annotation Pipeline (PGAP)	Contig	5166242	5549057	2020-04-15	PRJNA592075	SAMN13391650
Prescottella equi	5296	lh_106_1	43767	ASM1239476v1	GCA_012394765.1	GenBank	NCBI Prokaryotic Genome Annotation Pipeline (PGAP)	Contig	2029660	5635005	2020-04-15	PRJNA592075	SAMN13391691
Prescottella equi	5297	lh_98_1	43767	ASM1239482v1	GCA_012394825.1	GenBank	NCBI Prokaryotic Genome Annotation Pipeline (PGAP)	Contig	5300910	5695521	2020-04-15	PRJNA592075	SAMN13391686
Prescottella equi	5299	lh_56_1	43767	ASM1239685v1	GCA_012396855.1	GenBank	NCBI Prokaryotic Genome Annotation Pipeline (PGAP)	Contig	3533720	5524732	2020-04-15	PRJNA592075	SAMN13391658
Prescottella equi	5300	lh_59_1	43767	ASM1239682v1	GCA_012396825.1	GenBank	NCBI Prokaryotic Genome Annotation Pipeline (PGAP)	Contig	797352	5618417	2020-04-15	PRJNA592075	SAMN13391660
Prescottella equi	5302	lh_83_1	43767	ASM1239498v1	GCA_012394985.1	GenBank	NCBI Prokaryotic Genome Annotation Pipeline (PGAP)	Contig	974961	5620209	2020-04-15	PRJNA592075	SAMN13391676
Prescottella equi	5306	lh_141_1	43767	ASM1239353v1	GCA_012393535.1	GenBank	NCBI Prokaryotic Genome Annotation Pipeline (PGAP)	Contig	758705	5663142	2020-04-15	PRJNA592075	SAMN13391770
Prescottella equi	5306	N1301	43767	re13	GCA_001646925.1	GenBank		Contig	252649	5651756	2016-05-18	PRJNA306614	SAMN04357308
Prescottella equi	5311	lh_18_1	43767	ASM1239717v1	GCA_012397175.1	GenBank	NCBI Prokaryotic Genome Annotation Pipeline (PGAP)	Contig	1898587	5612404	2020-04-15	PRJNA592075	SAMN13391637
Prescottella equi	5323	lh_11	43767	ASM1687953v1	GCA_016879535.1	GenBank	NCBI Prokaryotic Genome Annotation Pipeline (PGAP)	Contig	3695980	5618053	2021-02-11	PRJNA592075	SAMN13392188
Prescottella equi	5349	lh_24_1	43767	ASM1239712v1	GCA_012397125.1	GenBank	NCBI Prokaryotic Genome Annotation Pipeline (PGAP)	Contig	196884	5566459	2020-04-15	PRJNA592075	SAMN13391640
Prescottella equi	5359	lh_45	43767	ASM1687905v1	GCA_016879055.1	GenBank	NCBI Prokaryotic Genome Annotation Pipeline (PGAP)	Contig	4868082	5772070	2021-02-11	PRJNA592075	SAMN13392222
Prescottella equi	5360	lh_6_1	43767	ASM1239733v1	GCA_012397335.1	GenBank	NCBI Prokaryotic Genome Annotation Pipeline (PGAP)	Contig	1370574	5371342	2020-04-15	PRJNA592075	SAMN13391630
Prescottella equi	5365	lh_80_1	43767	ASM1239504v1	GCA_012395045.1	GenBank	NCBI Prokaryotic Genome Annotation Pipeline (PGAP)	Contig	1049251	5662038	2020-04-15	PRJNA592075	SAMN13391674
Prescottella equi	5365	WH99	43767	ASM3032414v1	GCA_030324145.1	GenBank	NCBI Prokaryotic Genome Annotation Pipeline (PGAP)	Complete Genome	5290529	5784083	2023-06-22	PRJNA952363	SAMN34073860
Prescottella equi	5368	lh_71_1	43767	ASM1239671v1	GCA_012396715.1	GenBank	NCBI Prokaryotic Genome Annotation Pipeline (PGAP)	Contig	3483301	5649488	2020-04-15	PRJNA592075	SAMN13391668
Prescottella equi	5369	lh_142_1	43767	ASM1239436v1	GCA_012394365.1	GenBank	NCBI Prokaryotic Genome Annotation Pipeline (PGAP)	Contig	1026990	5661287	2020-04-15	PRJNA592075	SAMN13391715
Prescottella equi	5373	lh_2	43767	ASM1687971v1	GCA_016879715.1	GenBank	NCBI Prokaryotic Genome Annotation Pipeline (PGAP)	Contig	1588192	5679389	2021-02-11	PRJNA592075	SAMN13392179
Prescottella equi	5375	lh_23_1	43767	ASM1239418v1	GCA_012394185.1	GenBank	NCBI Prokaryotic Genome Annotation Pipeline (PGAP)	Contig	75193	5364130	2020-04-15	PRJNA592075	SAMN13391728
Prescottella equi	5383	lh_91_1	43767	ASM1239492v1	GCA_012394925.1	GenBank	NCBI Prokaryotic Genome Annotation Pipeline (PGAP)	Contig	695906	5521653	2020-04-15	PRJNA592075	SAMN13391681
Prescottella equi	5396	lh_62_1	43767	ASM1239513v1	GCA_012395135.1	GenBank	NCBI Prokaryotic Genome Annotation Pipeline (PGAP)	Contig	5327607	5732622	2020-04-15	PRJNA592075	SAMN13391662
Prescottella equi	5400	lh_131_1	43767	ASM1239444v1	GCA_012394445.1	GenBank	NCBI Prokaryotic Genome Annotation Pipeline (PGAP)	Contig	4274121	5778300	2020-04-15	PRJNA592075	SAMN13391708
Prescottella equi	5402	lh_68_1	43767	ASM1239670v1	GCA_012396705.1	GenBank	NCBI Prokaryotic Genome Annotation Pipeline (PGAP)	Contig	5161273	5672661	2020-04-15	PRJNA592075	SAMN13391666
Prescottella equi	5414	lh_95_1	43767	ASM1239484v1	GCA_012394845.1	GenBank	NCBI Prokaryotic Genome Annotation Pipeline (PGAP)	Contig	3653448	5746545	2020-04-15	PRJNA592075	SAMN13391684
Prescottella equi	5420	lh_46	43767	ASM1687903v1	GCA_016879035.1	GenBank	NCBI Prokaryotic Genome Annotation Pipeline (PGAP)	Contig	2093707	5776948	2021-02-11	PRJNA592075	SAMN13392223
Prescottella equi	5431	lh_103_1	43767	ASM1239480v1	GCA_012394805.1	GenBank	NCBI Prokaryotic Genome Annotation Pipeline (PGAP)	Contig	4704225	5687226	2020-04-15	PRJNA592075	SAMN13391689
Prescottella equi	5436	lh_12_1	43767	ASM1239723v1	GCA_012397235.1	GenBank	NCBI Prokaryotic Genome Annotation Pipeline (PGAP)	Contig	95196	5431570	2020-04-15	PRJNA592075	SAMN13391634
Prescottella equi	5449	lh_8	43767	ASM1687955v1	GCA_016879555.1	GenBank	NCBI Prokaryotic Genome Annotation Pipeline (PGAP)	Contig	4797074	5792005	2021-02-11	PRJNA592075	SAMN13392185
Prescottella equi	5463	lh_17	43767	ASM1687943v1	GCA_016879435.1	GenBank	NCBI Prokaryotic Genome Annotation Pipeline (PGAP)	Contig	638688	5692965	2021-02-11	PRJNA592075	SAMN13392194
Prescottella equi	5464	lh_10	43767	ASM1687959v1	GCA_016879595.1	GenBank	NCBI Prokaryotic Genome Annotation Pipeline (PGAP)	Contig	5228044	5827978	2021-02-11	PRJNA592075	SAMN13392187
Prescottella equi	5487	lh_77_1	43767	ASM1239508v1	GCA_012395085.1	GenBank	NCBI Prokaryotic Genome Annotation Pipeline (PGAP)	Contig	936614	5733502	2020-04-15	PRJNA592075	SAMN13391672
Prescottella equi	5493	lh_76_1	43767	ASM1239509v1	GCA_012395095.1	GenBank	NCBI Prokaryotic Genome Annotation Pipeline (PGAP)	Contig	85638	5150040	2020-04-15	PRJNA592075	SAMN13391671
Prescottella equi	5494	lh_104_1	43767	ASM1239474v1	GCA_012394745.1	GenBank	NCBI Prokaryotic Genome Annotation Pipeline (PGAP)	Contig	1825689	5861327	2020-04-15	PRJNA592075	SAMN13391690
Prescottella equi	5495	lh_10_1	43767	ASM1239724v1	GCA_012397245.1	GenBank	NCBI Prokaryotic Genome Annotation Pipeline (PGAP)	Contig	1589980	5740335	2020-04-15	PRJNA592075	SAMN13391633
Prescottella equi	5495	lh_125_1	43767	ASM1239454v1	GCA_012394545.1	GenBank	NCBI Prokaryotic Genome Annotation Pipeline (PGAP)	Contig	4540907	6055195	2020-04-15	PRJNA592075	SAMN13391704
Prescottella equi	5496	lh_28_1	43767	ASM1239714v1	GCA_012397145.1	GenBank	NCBI Prokaryotic Genome Annotation Pipeline (PGAP)	Contig	158015	5668553	2020-04-15	PRJNA592075	SAMN13391642
Prescottella equi	5499	lh_39	43767	ASM1687917v1	GCA_016879175.1	GenBank	NCBI Prokaryotic Genome Annotation Pipeline (PGAP)	Contig	114323	5619800	2021-02-11	PRJNA592075	SAMN13392216
Prescottella equi	5514	lh_24	43767	ASM1687449v1	GCA_016874495.1	GenBank	NCBI Prokaryotic Genome Annotation Pipeline (PGAP)	Contig	1151967	5806416	2021-02-11	PRJNA592075	SAMN13392201
Prescottella equi	5517	lh_53_1	43767	ASM1239688v1	GCA_012396885.1	GenBank	NCBI Prokaryotic Genome Annotation Pipeline (PGAP)	Contig	3315539	5843988	2020-04-15	PRJNA592075	SAMN13391656
Prescottella equi	5542	lh_90_1	43767	ASM1239372v1	GCA_012393725.1	GenBank	NCBI Prokaryotic Genome Annotation Pipeline (PGAP)	Contig	996789	5754884	2020-04-15	PRJNA592075	SAMN13391753
Prescottella equi	5550	lh_33	43767	ASM1687435v1	GCA_016874355.1	GenBank	NCBI Prokaryotic Genome Annotation Pipeline (PGAP)	Contig	786401	5974351	2021-02-11	PRJNA592075	SAMN13392210
Prescottella equi	5569	lh_22_1	43767	ASM1239715v1	GCA_012397155.1	GenBank	NCBI Prokaryotic Genome Annotation Pipeline (PGAP)	Contig	172377	5654717	2020-04-15	PRJNA592075	SAMN13391639
Prescottella equi	5575	lh_89_1	43767	ASM1239490v1	GCA_012394905.1	GenBank	NCBI Prokaryotic Genome Annotation Pipeline (PGAP)	Contig	638533	5757560	2020-04-15	PRJNA592075	SAMN13391680
Prescottella equi	5582	lh_120_1	43767	ASM1239362v1	GCA_012393625.1	GenBank	NCBI Prokaryotic Genome Annotation Pipeline (PGAP)	Contig	4596721	5894093	2020-04-15	PRJNA592075	SAMN13391763
Prescottella equi 103S	5586	103S	685727	ASM19669v1	GCA_000196695.1	GenBank	Annotation submitted by IREC (International Rhodococcus equi Genome Consortium)	Complete Genome	5043170	5043170	2010-11-11	PRJEA41335	SAMEA2272695
Prescottella equi	5599	lh_78_1	43767	ASM1239382v1	GCA_012393825.1	GenBank	NCBI Prokaryotic Genome Annotation Pipeline (PGAP)	Contig	895009	5845355	2020-04-15	PRJNA592075	SAMN13391749
Prescottella equi	5616	lh_14_1	43767	ASM1239722v1	GCA_012397225.1	GenBank	NCBI Prokaryotic Genome Annotation Pipeline (PGAP)	Contig	188810	5747300	2020-04-15	PRJNA592075	SAMN13391635
Prescottella equi	5620	lh_128_1	43767	ASM1239451v1	GCA_012394515.1	GenBank	NCBI Prokaryotic Genome Annotation Pipeline (PGAP)	Contig	4522666	5873029	2020-04-15	PRJNA592075	SAMN13391706
Prescottella equi	5627	lh_19	43767	ASM1687937v1	GCA_016879375.1	GenBank	NCBI Prokaryotic Genome Annotation Pipeline (PGAP)	Contig	784153	5898241	2021-02-11	PRJNA592075	SAMN13392196
Prescottella equi	5628	lh_127_1	43767	ASM1239450v1	GCA_012394505.1	GenBank	NCBI Prokaryotic Genome Annotation Pipeline (PGAP)	Contig	5336102	5912686	2020-04-15	PRJNA592075	SAMN13391705
Prescottella equi	5632	lh_40_1	43767	ASM1239702v1	GCA_012397025.1	GenBank	NCBI Prokaryotic Genome Annotation Pipeline (PGAP)	Contig	68339	5405670	2020-04-15	PRJNA592075	SAMN13391647
Prescottella equi	5638	lh_116_1	43767	ASM1239466v1	GCA_012394665.1	GenBank	NCBI Prokaryotic Genome Annotation Pipeline (PGAP)	Contig	1693850	5907633	2020-04-15	PRJNA592075	SAMN13391698
Prescottella equi	5643	lh_3	43767	ASM1687969v1	GCA_016879695.1	GenBank	NCBI Prokaryotic Genome Annotation Pipeline (PGAP)	Contig	3929603	5866429	2021-02-11	PRJNA592075	SAMN13392180
Prescottella equi	5656	lh_96_1	43767	ASM1239374v1	GCA_012393745.1	GenBank	NCBI Prokaryotic Genome Annotation Pipeline (PGAP)	Contig	3693028	5890104	2020-04-15	PRJNA592075	SAMN13391755
Prescottella equi	5659	lh_94_1	43767	ASM1239486v1	GCA_012394865.1	GenBank	NCBI Prokaryotic Genome Annotation Pipeline (PGAP)	Contig	5267834	5967486	2020-04-15	PRJNA592075	SAMN13391683
Prescottella equi	5673	lh_20	43767	ASM1687933v1	GCA_016879335.1	GenBank	NCBI Prokaryotic Genome Annotation Pipeline (PGAP)	Contig	1452795	5968152	2021-02-11	PRJNA592075	SAMN13392197
Prescottella equi	5677	lh_88_1	43767	ASM1239495v1	GCA_012394955.1	GenBank	NCBI Prokaryotic Genome Annotation Pipeline (PGAP)	Contig	526222	5935210	2020-04-15	PRJNA592075	SAMN13391679
Prescottella equi	5686	lh_81_1	43767	ASM1239378v1	GCA_012393785.1	GenBank	NCBI Prokaryotic Genome Annotation Pipeline (PGAP)	Contig	1043232	6007855	2020-04-15	PRJNA592075	SAMN13391750
Prescottella equi	5692	lh_112_1	43767	ASM1239465v1	GCA_012394655.1	GenBank	NCBI Prokaryotic Genome Annotation Pipeline (PGAP)	Contig	2051451	5934512	2020-04-15	PRJNA592075	SAMN13391695
Prescottella equi	5720	lh_38	43767	ASM1687912v1	GCA_016879125.1	GenBank	NCBI Prokaryotic Genome Annotation Pipeline (PGAP)	Contig	827094	6139568	2021-02-11	PRJNA592075	SAMN13392215
Prescottella equi	5773	lh_107_1	43767	ASM1239477v1	GCA_012394775.1	GenBank	NCBI Prokaryotic Genome Annotation Pipeline (PGAP)	Contig	1528585	6075890	2020-04-15	PRJNA592075	SAMN13391692
Prescottella equi	5776	lh_1_1	43767	ASM1239734v1	GCA_012397345.1	GenBank	NCBI Prokaryotic Genome Annotation Pipeline (PGAP)	Contig	246849	5695459	2020-04-15	PRJNA592075	SAMN13391629
Prescottella equi	5777	lh_108_1	43767	ASM1239366v1	GCA_012393665.1	GenBank	NCBI Prokaryotic Genome Annotation Pipeline (PGAP)	Contig	4915628	6085505	2020-04-15	PRJNA592075	SAMN13391759
Prescottella equi	5790	lh_43	43767	ASM1687909v1	GCA_016879095.1	GenBank	NCBI Prokaryotic Genome Annotation Pipeline (PGAP)	Contig	434420	6240424	2021-02-11	PRJNA592075	SAMN13392220
Prescottella equi	5791	lh_26_1	43767	ASM1239716v1	GCA_012397165.1	GenBank	NCBI Prokaryotic Genome Annotation Pipeline (PGAP)	Contig	116569	5737277	2020-04-15	PRJNA592075	SAMN13391641
Prescottella equi	5792	lh_36_1	43767	ASM1239704v1	GCA_012397045.1	GenBank	NCBI Prokaryotic Genome Annotation Pipeline (PGAP)	Contig	123472	5777640	2020-04-15	PRJNA592075	SAMN13391646
Prescottella equi	5824	lh_22	43767	ASM1687929v1	GCA_016879295.1	GenBank	NCBI Prokaryotic Genome Annotation Pipeline (PGAP)	Contig	1574153	6143750	2021-02-11	PRJNA592075	SAMN13392199
Prescottella equi	5826	lh_47	43767	ASM1687935v1	GCA_016879355.1	GenBank	NCBI Prokaryotic Genome Annotation Pipeline (PGAP)	Contig	843459	6250578	2021-02-11	PRJNA592075	SAMN13392224
Prescottella equi	5906	lh_37	43767	ASM1687923v1	GCA_016879235.1	GenBank	NCBI Prokaryotic Genome Annotation Pipeline (PGAP)	Contig	830520	6304258	2021-02-11	PRJNA592075	SAMN13392214
Prescottella equi	5916	lh_34	43767	ASM1687439v1	GCA_016874395.1	GenBank	NCBI Prokaryotic Genome Annotation Pipeline (PGAP)	Contig	1700190	6329197	2021-02-11	PRJNA592075	SAMN13392211
Prescottella equi	5920	lh_18	43767	ASM1687941v1	GCA_016879415.1	GenBank	NCBI Prokaryotic Genome Annotation Pipeline (PGAP)	Contig	143793	5896509	2021-02-11	PRJNA592075	SAMN13392195
Prescottella equi	5924	lh_4	43767	ASM1687965v1	GCA_016879655.1	GenBank	NCBI Prokaryotic Genome Annotation Pipeline (PGAP)	Contig	255833	5656448	2021-02-11	PRJNA592075	SAMN13392181
Prescottella equi	5979	lh_123_1	43767	ASM1244372v1	GCA_012443725.1	GenBank	NCBI Prokaryotic Genome Annotation Pipeline (PGAP)	Contig	1009369	6422940	2020-04-16	PRJNA592075	SAMN13391764
Prescottella equi	6012	lh_102_1	43767	ASM1244371v1	GCA_012443715.1	GenBank	NCBI Prokaryotic Genome Annotation Pipeline (PGAP)	Contig	5384497	6306128	2020-04-16	PRJNA592075	SAMN13391757
Prescottella equi	6089	lh_40	43767	ASM1687919v1	GCA_016879195.1	GenBank	NCBI Prokaryotic Genome Annotation Pipeline (PGAP)	Contig	339302	6513342	2021-02-11	PRJNA592075	SAMN13392217
Prescottella equi	6101	lh_48_1	43767	ASM1244373v1	GCA_012443735.1	GenBank	NCBI Prokaryotic Genome Annotation Pipeline (PGAP)	Contig	1916253	6557737	2020-04-16	PRJNA592075	SAMN13391739
Prescottella equi	6181	lh_50	43767	ASM1687895v1	GCA_016878955.1	GenBank	NCBI Prokaryotic Genome Annotation Pipeline (PGAP)	Contig	278971	6366514	2021-02-11	PRJNA592075	SAMN13392227
Prescottella equi	6274	lh_113_1	43767	ASM1244378v1	GCA_012443785.1	GenBank	NCBI Prokaryotic Genome Annotation Pipeline (PGAP)	Contig	1105126	6463689	2020-04-16	PRJNA592075	SAMN13391696
Prescottella equi	6348	lh_41_1	43767	ASM1244381v1	GCA_012443815.1	GenBank	NCBI Prokaryotic Genome Annotation Pipeline (PGAP)	Contig	5280948	6525809	2020-04-16	PRJNA592075	SAMN13391648
Prescottella equi	6400	lh_41	43767	ASM1687913v1	GCA_016879135.1	GenBank	NCBI Prokaryotic Genome Annotation Pipeline (PGAP)	Contig	354274	6901198	2021-02-11	PRJNA592075	SAMN13392218
Prescottella equi	6436	lh_35	43767	ASM1687433v1	GCA_016874335.1	GenBank	NCBI Prokaryotic Genome Annotation Pipeline (PGAP)	Contig	734386	6844853	2021-02-11	PRJNA592075	SAMN13392212
Prescottella equi	6814	lh_48	43767	ASM1687901v1	GCA_016879015.1	GenBank	NCBI Prokaryotic Genome Annotation Pipeline (PGAP)	Contig	3602566	7048251	2021-02-11	PRJNA592075	SAMN13392225
Prescottella equi	6818	lh_9_1	43767	ASM1244383v1	GCA_012443835.1	GenBank	NCBI Prokaryotic Genome Annotation Pipeline (PGAP)	Contig	129190	6625841	2020-04-16	PRJNA592075	SAMN13391632
Prescottella equi	6831	lh_44	43767	ASM1687907v1	GCA_016879075.1	GenBank	NCBI Prokaryotic Genome Annotation Pipeline (PGAP)	Contig	134206	7297711	2021-02-11	PRJNA592075	SAMN13392221
Prescottella equi	6953	lh_36	43767	ASM1687927v1	GCA_016879275.1	GenBank	NCBI Prokaryotic Genome Annotation Pipeline (PGAP)	Contig	372854	7535510	2021-02-11	PRJNA592075	SAMN13392213
