# Supplementary material for: Genomic diversity of multidrug-resistant Rhodococcus equi: novel sequence types, pangenome architecture, and phylogenomic evolution
Source: Appl Environ Microbiol. 2026 Jun 4;92(7):e02486-25. doi: 10.1128/aem.02486-25 (PMC13390474; doi:10.1128/aem.02486-25)
Supplement: File S2 — Whole genome analysis of virulence factor genes. [file aem.02486-25-s0002.xlsx]

## Sheet: Prevalence 
GeneID	R1	R2	R3	R4	R5	R6	R7	R8	R10	R11	R12	R13	R14	R16	R17	R18	R19	R20	R21	R22	R23	R24	R25	R26	R27	R28	R29	R30	R31	R32	R33	R34	R35	R36	R37	R38	R39	R40	R41	R42	R43	R44	R45	R46	R47	R48
Gene1	Present	Present	Present	Present	Present	Present	Present	Present	Present	Present	Present	Present	Present	Present	Present	Present	Present	Present	Present	Present	Present	Present	Present	Present	Present	Present	Present	Present	Present	Present	Present	Present	Present	Present	Present	Present	Present	Present	Present	Present	Present	Present	Present	Present	Present	Present
Gene2	Present	N/A	Present	Present	Present	Present	Present	Present	Present	Present	Present	Present	Present	Present	Present	Present	Present	Present	Present	Present	Present	N/A	Present	Present	Present	Present	Present	Present	Present	Present	Present	Present	Present	Present	Present	Present	Present	Present	Present	Present	Present	Present	Present	Present	Present	Present
Gene3	Present	Present	Present	Present	Present	Present	Present	Present	Present	Present	Present	Present	Present	Present	Present	Present	Present	Present	Present	Present	Present	Present	Present	Present	Present	Present	Present	Present	Present	Present	Present	Present	Present	Present	Present	Present	Present	Present	Present	Present	Present	Present	Present	Present	Present	Present
Gene4	Present	Present	Present	Present	Present	Present	Present	Present	Present	Present	Present	Present	Present	Present	Present	Present	Present	Present	Present	Present	Present	Present	Present	Present	Present	Present	Present	Present	Present	Present	Present	Present	Present	Present	Present	Present	Present	Present	Present	Present	Present	Present	Present	Present	Present	Present
Gene5	Present	Present	Present	Present	Present	Present	Present	Present	Present	Present	Present	Present	Present	Present	Present	Present	Present	Present	Present	Present	Present	Present	Present	Present	Present	Present	Present	Present	Present	Present	Present	Present	Present	Present	Present	Present	Present	Present	Present	Present	Present	Present	Present	Present	Present	Present
Gene6	Present	Present	Present	Present	Present	Present	Present	Present	Present	Present	Present	Present	Present	Present	Present	Present	Present	Present	Present	Present	Present	Present	Present	Present	Present	Present	Present	Present	Present	Present	Present	Present	Present	Present	Present	Present	Present	Present	Present	Present	Present	Present	Present	Present	Present	Present
Gene7	Present	Present	Present	Present	Present	Present	Present	Present	Present	Present	Present	Present	Present	Present	Present	Present	Present	Present	Present	Present	Present	Present	Present	Present	Present	Present	Present	Present	Present	Present	Present	Present	Present	Present	Present	Present	Present	Present	Present	Present	Present	Present	Present	Present	Present	Present
Gene8	Present	Present	Present	Present	Present	Present	Present	Present	Present	Present	Present	Present	Present	Present	Present	Present	Present	Present	Present	Present	Present	Present	Present	Present	Present	Present	Present	Present	Present	Present	Present	Present	Present	Present	Present	Present	Present	Present	Present	Present	Present	Present	Present	Present	Present	Present
Gene9	Present	Present	Present	Present	Present	Present	Present	Present	Present	Present	Present	Present	Present	Present	Present	Present	Present	Present	Present	Present	Present	Present	Present	Present	Present	Present	Present	Present	Present	Present	Present	Present	Present	Present	Present	Present	Present	Present	Present	Present	Present	Present	Present	Present	Present	Present
Gene10	Present	Present	Present	Present	Present	Present	Present	Present	Present	Present	Present	Present	Present	Present	Present	Present	Present	Present	Present	Present	Present	Present	Present	Present	Present	Present	Present	Present	Present	Present	Present	Present	Present	Present	Present	Present	Present	Present	Present	Present	Present	Present	Present	Present	Present	Present
Gene11	Present	Present	Present	Present	Present	Present	Present	Present	Present	Present	Present	Present	Present	Present	Present	Present	Present	Present	Present	Present	Present	Present	Present	Present	Present	Present	Present	Present	Present	Present	Present	Present	Present	Present	Present	Present	Present	Present	Present	Present	Present	Present	Present	Present	Present	Present
Gene12	Present	Present	Present	Present	Present	Present	Present	Present	Present	Present	Present	Present	Present	Present	Present	Present	Present	Present	Present	Present	Present	Present	Present	Present	Present	Present	Present	Present	Present	Present	Present	Present	Present	Present	Present	Present	Present	Present	Present	Present	Present	Present	Present	Present	Present	Present
Gene13	Present	Present	Present	Present	Present	Present	Present	Present	Present	Present	Present	Present	Present	Present	Present	Present	Present	Present	Present	Present	Present	Present	Present	Present	Present	Present	Present	Present	Present	Present	Present	Present	Present	Present	Present	Present	Present	Present	Present	Present	Present	Present	Present	Present	Present	Present
Gene14	Present	Present	Present	Present	Present	Present	Present	Present	Present	Present	Present	Present	Present	Present	Present	Present	Present	Present	Present	Present	Present	Present	Present	Present	Present	Present	Present	Present	Present	Present	Present	Present	Present	Present	Present	Present	Present	Present	Present	Present	Present	Present	Present	Present	Present	Present
Gene15	Present	Present	Present	Present	Present	Present	Present	Present	Present	Present	Present	Present	Present	Present	Present	Present	Present	Present	Present	Present	Present	Present	Present	Present	Present	Present	Present	Present	Present	Present	Present	Present	Present	Present	Present	Present	Present	Present	Present	Present	Present	Present	Present	Present	Present	Present
Gene16	Present	Present	Present	Present	Present	Present	Present	Present	Present	Present	Present	Present	Present	Present	Present	Present	Present	Present	Present	Present	Present	Present	Present	Present	Present	Present	Present	Present	Present	Present	Present	Present	Present	Present	Present	Present	Present	Present	Present	Present	Present	Present	Present	Present	Present	Present
Gene17	Present	Present	Present	Present	Present	Present	Present	Present	Present	Present	Present	Present	Present	Present	Present	Present	Present	Present	Present	Present	Present	Present	Present	Present	Present	Present	Present	Present	Present	Present	Present	Present	Present	Present	Present	Present	Present	Present	Present	Present	Present	Present	Present	Present	Present	Present
Gene18	Present	Present	Present	Present	Present	Present	Present	Present	Present	Present	Present	Present	Present	Present	Present	Present	Present	Present	Present	Present	Present	Present	Present	Present	Present	Present	Present	Present	Present	Present	Present	Present	Present	Present	Present	Present	Present	Present	Present	Present	Present	Present	Present	Present	Present	Present
Gene19	Present	Present	Present	Present	Present	Present	Present	Present	Present	Present	Present	Present	Present	Present	Present	Present	Present	N/A	Present	Present	Present	Present	Present	N/A	Present	Present	Present	N/A	N/A	Present	Present	Present	Present	Present	Present	Present	Present	Present	Present	Present	Present	Present	N/A	N/A	Present	Present
Gene20	Present	Present	Present	Present	Present	Present	Present	Present	Present	Present	Present	Present	Present	Present	Present	Present	Present	Present	Present	Present	Present	Present	Present	Present	Present	Present	Present	Present	Present	Present	Present	Present	Present	Present	Present	Present	Present	Present	Present	Present	Present	Present	Present	Present	Present	Present
Gene21	Present	Present	Present	Present	Present	Present	Present	Present	Present	Present	Present	Present	Present	Present	Present	Present	Present	Present	Present	Present	Present	Present	Present	Present	Present	Present	Present	Present	Present	Present	Present	Present	Present	Present	Present	Present	Present	Present	Present	Present	Present	Present	Present	Present	Present	Present
Gene22	Present	Present	Present	Present	Present	Present	Present	Present	Present	Present	Present	Present	Present	Present	Present	Present	Present	Present	Present	Present	Present	Present	Present	Present	Present	Present	Present	Present	Present	Present	Present	Present	Present	Present	Present	Present	Present	Present	Present	Present	Present	Present	Present	Present	Present	Present
Gene23	Present	Present	Present	Present	Present	Present	Present	Present	Present	Present	Present	Present	Present	Present	Present	Present	Present	Present	Present	Present	Present	Present	Present	Present	Present	Present	Present	Present	Present	Present	Present	Present	Present	Present	Present	Present	Present	Present	Present	Present	Present	Present	Present	Present	Present	Present
Gene24	Present	Present	Present	Present	Present	Present	Present	Present	Present	Present	Present	Present	Present	Present	Present	Present	Present	Present	Present	Present	Present	Present	Present	Present	Present	Present	Present	Present	Present	Present	Present	Present	Present	Present	Present	Present	Present	Present	Present	Present	Present	Present	Present	Present	Present	Present
Gene25	Present	Present	Present	Present	Present	Present	Present	Present	Present	Present	Present	Present	Present	Present	Present	Present	Present	Present	Present	Present	Present	Present	Present	Present	Present	Present	Present	Present	Present	Present	Present	Present	Present	Present	Present	Present	Present	Present	Present	Present	Present	Present	Present	Present	Present	Present
Gene26	Present	Present	Present	Present	Present	Present	Present	Present	Present	Present	Present	Present	Present	Present	Present	Present	Present	Present	Present	Present	Present	Present	Present	Present	Present	Present	Present	Present	Present	Present	Present	Present	Present	Present	Present	Present	Present	Present	Present	Present	Present	Present	Present	Present	Present	Present
Gene27	Present	Present	Present	Present	Present	Present	Present	Present	Present	Present	Present	Present	Present	Present	Present	Present	Present	Present	Present	Present	Present	Present	Present	Present	Present	Present	Present	Present	Present	Present	Present	Present	Present	Present	Present	Present	Present	Present	Present	Present	Present	Present	Present	Present	Present	Present
Gene28	Present	Present	Present	Present	Present	Present	Present	Present	Present	Present	Present	Present	Present	Present	Present	Present	Present	Present	Present	Present	Present	Present	Present	Present	Present	Present	Present	Present	Present	Present	Present	Present	Present	Present	Present	Present	Present	Present	Present	Present	Present	Present	Present	Present	Present	Present
Gene29	Present	Present	Present	Present	Present	Present	Present	Present	Present	Present	Present	Present	Present	Present	Present	Present	Present	Present	Present	Present	Present	Present	Present	Present	Present	Present	Present	Present	Present	Present	Present	Present	Present	Present	Present	Present	Present	Present	Present	Present	Present	Present	Present	Present	Present	Present
Gene30	Present	Present	Present	Present	Present	Present	Present	Present	Present	Present	Present	Present	Present	Present	Present	Present	Present	Present	Present	Present	Present	Present	Present	Present	Present	Present	Present	Present	Present	Present	Present	Present	Present	Present	Present	Present	Present	Present	Present	Present	Present	Present	Present	Present	Present	Present
Gene31	Present	Present	Present	Present	Present	Present	Present	Present	Present	Present	Present	Present	Present	Present	Present	Present	Present	Present	Present	Present	Present	Present	Present	Present	Present	Present	Present	Present	Present	Present	Present	Present	Present	Present	Present	Present	Present	Present	Present	Present	Present	Present	Present	Present	Present	Present
Gene32	Present	Present	Present	Present	Present	Present	Present	Present	Present	Present	Present	Present	Present	Present	Present	Present	Present	Present	Present	Present	Present	Present	Present	Present	Present	Present	Present	Present	Present	Present	Present	Present	Present	Present	Present	Present	Present	Present	Present	Present	Present	Present	Present	Present	Present	Present
Gene33	Present	Present	Present	Present	Present	Present	Present	Present	Present	Present	Present	Present	Present	Present	Present	Present	Present	Present	Present	Present	Present	Present	Present	Present	Present	Present	Present	Present	Present	Present	Present	Present	Present	Present	Present	Present	Present	Present	Present	Present	Present	Present	Present	Present	Present	Present
Gene34	Present	Present	Present	Present	Present	Present	Present	Present	Present	Present	Present	Present	Present	Present	Present	Present	Present	Present	Present	Present	Present	Present	Present	Present	Present	Present	Present	Present	Present	Present	Present	Present	Present	Present	Present	Present	Present	Present	Present	Present	Present	Present	Present	Present	Present	Present
Gene35	Present	Present	Present	Present	Present	Present	Present	Present	Present	Present	Present	Present	Present	Present	Present	Present	Present	Present	Present	Present	Present	Present	Present	Present	Present	Present	Present	Present	Present	Present	Present	Present	Present	Present	Present	Present	Present	Present	Present	Present	Present	Present	Present	Present	Present	Present
Gene36	Present	Present	Present	Present	Present	Present	Present	Present	Present	Present	Present	Present	Present	Present	Present	Present	Present	Present	Present	Present	Present	Present	Present	Present	Present	Present	Present	Present	Present	Present	Present	Present	Present	Present	Present	Present	Present	Present	Present	Present	Present	Present	Present	Present	Present	Present
Gene37	Present	Present	Present	Present	Present	Present	Present	Present	Present	Present	Present	Present	Present	Present	Present	Present	Present	Present	Present	Present	Present	Present	Present	Present	Present	Present	Present	Present	Present	Present	Present	Present	Present	Present	Present	Present	Present	Present	Present	Present	Present	Present	Present	Present	Present	Present
Gene38	Present	Present	Present	Present	Present	Present	Present	Present	Present	Present	Present	Present	Present	Present	Present	Present	Present	Present	Present	Present	Present	Present	Present	Present	Present	Present	Present	Present	Present	Present	Present	Present	Present	Present	Present	Present	Present	Present	Present	Present	Present	Present	Present	Present	Present	Present
Gene39	Present	Present	Present	Present	Present	Present	Present	Present	Present	Present	Present	Present	Present	Present	Present	Present	Present	Present	Present	Present	Present	Present	Present	Present	Present	Present	Present	Present	Present	Present	Present	Present	Present	Present	Present	Present	Present	Present	Present	Present	Present	Present	Present	Present	Present	Present
Gene40	Present	Present	Present	Present	Present	Present	Present	Present	Present	Present	Present	Present	Present	Present	Present	Present	Present	Present	Present	Present	Present	Present	Present	Present	Present	Present	Present	Present	Present	Present	Present	Present	Present	Present	Present	Present	Present	Present	Present	Present	Present	Present	Present	Present	Present	Present
Gene41	Present	Present	Present	Present	Present	Present	Present	Present	Present	Present	Present	Present	Present	Present	Present	Present	Present	Present	Present	Present	Present	Present	Present	Present	Present	Present	Present	Present	Present	Present	Present	Present	Present	Present	Present	Present	Present	Present	Present	Present	Present	Present	Present	Present	Present	Present
Gene42	Present	Present	Present	Present	Present	Present	Present	Present	Present	Present	Present	Present	Present	Present	Present	Present	Present	Present	Present	Present	Present	Present	Present	Present	Present	Present	Present	Present	Present	Present	Present	Present	Present	Present	Present	Present	Present	Present	Present	Present	Present	Present	Present	Present	Present	Present
Gene43	Present	Present	Present	Present	Present	Present	Present	Present	Present	Present	Present	Present	Present	Present	Present	Present	Present	Present	Present	Present	Present	Present	Present	Present	Present	Present	Present	Present	Present	Present	Present	Present	Present	Present	Present	Present	Present	Present	Present	Present	Present	Present	Present	Present	Present	Present
Gene44	Present	Present	Present	Present	Present	Present	Present	Present	Present	Present	Present	Present	Present	Present	Present	Present	Present	Present	Present	Present	Present	Present	Present	Present	Present	Present	Present	Present	Present	Present	Present	Present	Present	Present	Present	Present	Present	Present	Present	Present	Present	Present	Present	Present	Present	Present
Gene45	Present	Present	Present	Present	Present	Present	Present	Present	Present	Present	Present	Present	Present	Present	Present	Present	Present	Present	Present	Present	Present	Present	Present	Present	Present	Present	Present	Present	Present	Present	Present	Present	Present	Present	Present	Present	Present	Present	Present	Present	Present	Present	Present	Present	Present	Present
Gene46	Present	Present	Present	Present	Present	Present	Present	Present	Present	Present	Present	Present	Present	Present	Present	Present	Present	Present	Present	Present	Present	Present	Present	Present	Present	Present	Present	Present	Present	Present	Present	Present	Present	Present	Present	Present	Present	Present	Present	Present	Present	Present	Present	Present	Present	Present
Gene47	Present	Present	Present	Present	Present	Present	Present	Present	Present	Present	Present	Present	Present	Present	Present	Present	Present	Present	Present	Present	Present	Present	Present	Present	Present	Present	Present	Present	Present	Present	Present	Present	Present	Present	Present	Present	Present	Present	Present	Present	Present	Present	Present	Present	Present	Present
Gene48	Present	Present	Present	Present	Present	Present	Present	Present	Present	Present	Present	Present	Present	Present	Present	Present	Present	Present	Present	Present	Present	Present	Present	Present	Present	Present	Present	Present	Present	Present	Present	Present	Present	Present	Present	Present	Present	Present	Present	Present	Present	Present	Present	Present	Present	Present
Gene49	Present	Present	Present	Present	Present	Present	Present	Present	Present	Present	Present	Present	Present	Present	Present	Present	Present	Present	Present	Present	Present	Present	Present	Present	Present	Present	Present	Present	Present	Present	Present	Present	Present	Present	Present	Present	Present	Present	Present	Present	Present	Present	Present	Present	Present	Present
Gene50	N/A	N/A	N/A	N/A	N/A	N/A	N/A	N/A	N/A	Present	N/A	Present	N/A	N/A	N/A	N/A	N/A	N/A	N/A	N/A	N/A	N/A	N/A	N/A	N/A	N/A	N/A	N/A	N/A	N/A	N/A	N/A	N/A	N/A	N/A	N/A	N/A	N/A	N/A	N/A	N/A	N/A	N/A	N/A	N/A	N/A
Gene51	Present	Present	Present	Present	Present	Present	Present	Present	Present	Present	Present	Present	Present	Present	Present	Present	Present	Present	Present	Present	Present	Present	Present	Present	Present	Present	Present	Present	Present	Present	Present	Present	Present	Present	Present	Present	Present	Present	Present	Present	Present	Present	Present	Present	Present	Present
Gene52	Present	Present	Present	Present	Present	Present	Present	Present	Present	Present	Present	Present	Present	Present	Present	Present	Present	Present	Present	Present	Present	Present	Present	Present	Present	Present	Present	Present	Present	Present	Present	Present	Present	Present	Present	Present	Present	Present	Present	Present	Present	Present	Present	Present	Present	Present
Gene53	Present	N/A	Present	Present	Present	Present	Present	Present	Present	Present	Present	Present	Present	Present	Present	Present	Present	Present	Present	Present	Present	N/A	Present	Present	Present	Present	Present	Present	Present	Present	Present	Present	Present	Present	Present	Present	Present	Present	Present	Present	Present	Present	Present	Present	Present	Present
Gene54	Present	Present	Present	Present	Present	Present	Present	Present	Present	Present	Present	Present	Present	Present	Present	Present	Present	Present	Present	Present	Present	Present	Present	Present	Present	Present	Present	Present	Present	Present	Present	Present	Present	Present	Present	Present	Present	Present	Present	Present	Present	Present	Present	Present	Present	Present
Gene55	Present	Present	Present	Present	Present	Present	Present	Present	Present	Present	Present	Present	Present	Present	Present	Present	Present	Present	Present	Present	Present	Present	Present	Present	Present	Present	Present	Present	Present	Present	Present	Present	Present	Present	Present	Present	Present	Present	Present	Present	Present	Present	Present	Present	Present	Present
Gene56	Present	Present	Present	Present	Present	Present	Present	Present	Present	Present	Present	Present	Present	Present	Present	Present	Present	Present	Present	Present	Present	Present	Present	Present	Present	Present	Present	Present	Present	Present	Present	Present	Present	Present	Present	Present	Present	Present	Present	Present	Present	Present	Present	Present	Present	Present
Gene57	N/A	N/A	N/A	N/A	N/A	N/A	N/A	N/A	N/A	Present	N/A	Present	N/A	N/A	N/A	N/A	N/A	N/A	N/A	N/A	N/A	N/A	N/A	N/A	Present	Present	N/A	N/A	N/A	N/A	N/A	N/A	N/A	N/A	N/A	N/A	N/A	N/A	N/A	N/A	N/A	N/A	N/A	N/A	N/A	N/A
Gene58	Present	Present	Present	Present	Present	Present	Present	Present	Present	Present	Present	Present	Present	Present	Present	Present	Present	Present	Present	Present	Present	Present	Present	Present	Present	Present	Present	Present	Present	Present	Present	Present	Present	Present	Present	Present	Present	Present	Present	Present	Present	Present	Present	Present	Present	Present
Gene59	Present	Present	Present	Present	Present	Present	Present	Present	Present	Present	Present	Present	Present	Present	Present	Present	Present	Present	Present	Present	Present	Present	Present	Present	Present	Present	Present	Present	Present	Present	Present	Present	Present	Present	Present	Present	Present	Present	Present	Present	Present	Present	Present	Present	Present	Present
Gene60	Present	Present	Present	Present	Present	Present	Present	Present	Present	Present	Present	Present	Present	Present	Present	Present	Present	Present	Present	Present	Present	Present	Present	Present	Present	Present	Present	Present	Present	Present	Present	Present	Present	Present	Present	Present	Present	Present	Present	Present	Present	Present	Present	Present	Present	Present
Gene61	Present	Present	Present	Present	Present	Present	Present	Present	Present	Present	Present	Present	Present	Present	Present	Present	Present	Present	Present	Present	Present	Present	Present	Present	Present	Present	Present	Present	Present	Present	Present	Present	Present	Present	Present	Present	Present	Present	Present	Present	Present	Present	Present	Present	Present	Present
Gene62	Present	Present	Present	Present	Present	Present	Present	Present	Present	Present	Present	Present	Present	Present	Present	Present	Present	Present	Present	Present	Present	Present	Present	Present	Present	Present	Present	Present	Present	Present	Present	Present	Present	Present	Present	Present	Present	Present	Present	Present	Present	Present	Present	Present	Present	Present
Gene63	Present	Present	Present	Present	Present	Present	Present	Present	Present	Present	Present	Present	Present	Present	Present	Present	Present	Present	Present	Present	Present	Present	Present	Present	Present	Present	Present	Present	Present	Present	Present	Present	Present	Present	Present	Present	Present	Present	Present	Present	Present	Present	Present	Present	Present	Present
Gene64	Present	Present	Present	Present	Present	Present	Present	Present	Present	Present	Present	Present	Present	Present	Present	Present	Present	Present	Present	Present	Present	Present	Present	Present	Present	Present	Present	Present	Present	Present	Present	Present	Present	Present	Present	Present	Present	Present	Present	Present	Present	Present	Present	Present	Present	Present
Gene65	Present	Present	Present	Present	Present	Present	Present	Present	Present	N/A	Present	Present	Present	Present	Present	Present	Present	Present	Present	Present	N/A	Present	Present	Present	Present	Present	Present	Present	Present	Present	N/A	N/A	N/A	N/A	Present	Present	N/A	Present	Present	Present	Present	Present	Present	Present	Present	Present
Gene66	Present	Present	Present	Present	Present	Present	Present	Present	Present	N/A	Present	Present	Present	Present	Present	Present	Present	Present	Present	Present	Present	Present	Present	Present	Present	Present	Present	Present	Present	Present	N/A	N/A	N/A	N/A	Present	Present	Present	Present	Present	Present	Present	Present	Present	Present	Present	Present
Gene67	Present	Present	Present	Present	Present	Present	Present	Present	Present	Present	Present	Present	Present	Present	Present	Present	Present	Present	Present	Present	Present	Present	Present	Present	Present	Present	Present	Present	Present	Present	Present	Present	Present	Present	Present	Present	Present	Present	Present	Present	Present	Present	Present	Present	Present	Present
Gene68	Present	Present	Present	Present	Present	Present	Present	Present	Present	Present	Present	Present	Present	Present	Present	Present	Present	Present	Present	Present	Present	Present	Present	Present	Present	Present	Present	Present	Present	Present	Present	Present	Present	Present	Present	Present	Present	Present	Present	Present	Present	Present	Present	Present	Present	Present
Gene69	Present	Present	Present	Present	Present	Present	Present	Present	Present	Present	Present	Present	Present	Present	Present	Present	Present	Present	Present	Present	Present	Present	Present	Present	Present	Present	Present	Present	Present	Present	Present	Present	Present	Present	Present	Present	Present	Present	Present	Present	Present	Present	Present	Present	Present	Present
Gene70	Present	Present	Present	Present	Present	Present	Present	Present	Present	Present	Present	Present	Present	Present	Present	Present	Present	Present	Present	Present	Present	Present	Present	Present	Present	Present	Present	Present	Present	Present	Present	Present	Present	Present	Present	Present	Present	Present	Present	Present	Present	Present	Present	Present	Present	Present
Gene71	Present	Present	Present	Present	Present	Present	Present	Present	Present	Present	Present	Present	Present	Present	Present	Present	Present	Present	Present	Present	Present	Present	Present	Present	Present	Present	Present	Present	Present	Present	Present	Present	Present	Present	Present	Present	Present	Present	Present	Present	Present	Present	Present	Present	Present	Present
Gene72	Present	Present	Present	Present	Present	Present	Present	Present	Present	Present	Present	Present	Present	Present	Present	Present	Present	Present	Present	Present	Present	Present	Present	Present	Present	Present	Present	Present	Present	Present	Present	Present	Present	Present	Present	Present	Present	Present	Present	Present	Present	Present	Present	Present	Present	Present
Gene73	N/A	N/A	N/A	N/A	N/A	N/A	N/A	N/A	N/A	N/A	N/A	N/A	N/A	N/A	N/A	N/A	N/A	Present	N/A	N/A	N/A	N/A	N/A	N/A	N/A	N/A	N/A	Present	N/A	N/A	N/A	N/A	N/A	N/A	N/A	N/A	N/A	N/A	N/A	N/A	N/A	N/A	N/A	N/A	N/A	N/A
Gene74	N/A	N/A	N/A	N/A	N/A	N/A	N/A	N/A	N/A	N/A	N/A	N/A	N/A	N/A	N/A	N/A	N/A	N/A	N/A	N/A	N/A	N/A	N/A	Present	N/A	N/A	N/A	N/A	Present	N/A	N/A	N/A	N/A	N/A	N/A	N/A	N/A	N/A	N/A	N/A	N/A	N/A	Present	Present	N/A	N/A
Gene75	Present	Present	Present	Present	Present	Present	Present	Present	Present	Present	Present	Present	Present	Present	Present	Present	Present	Present	Present	Present	Present	Present	Present	Present	Present	Present	Present	Present	Present	Present	Present	Present	Present	Present	Present	Present	Present	Present	Present	Present	Present	Present	Present	Present	Present	Present
Gene76	Present	Present	Present	Present	Present	Present	Present	Present	Present	Present	Present	Present	Present	Present	Present	Present	Present	Present	Present	Present	Present	Present	Present	Present	Present	Present	Present	Present	Present	N/A	Present	Present	Present	Present	Present	Present	Present	Present	Present	Present	Present	Present	Present	Present	Present	Present
Gene77	Present	Present	Present	Present	Present	Present	Present	Present	Present	N/A	Present	Present	Present	Present	Present	Present	Present	Present	Present	Present	Present	Present	Present	Present	Present	Present	Present	Present	Present	Present	N/A	N/A	N/A	N/A	Present	Present	Present	Present	Present	Present	Present	Present	Present	Present	Present	Present
Gene78	Present	Present	Present	Present	Present	Present	Present	Present	Present	Present	Present	Present	Present	Present	Present	Present	Present	Present	Present	Present	Present	Present	Present	Present	Present	Present	Present	Present	Present	Present	Present	Present	Present	Present	Present	Present	Present	Present	Present	Present	Present	Present	Present	Present	Present	Present
Gene79	Present	Present	Present	Present	Present	Present	Present	Present	Present	Present	Present	Present	Present	Present	Present	Present	Present	Present	Present	Present	Present	Present	Present	Present	Present	Present	Present	Present	Present	Present	Present	Present	Present	Present	Present	Present	Present	Present	Present	Present	Present	Present	Present	Present	Present	Present
Gene80	Present	Present	Present	Present	Present	Present	Present	Present	Present	Present	Present	Present	Present	Present	Present	Present	Present	Present	Present	Present	Present	Present	Present	Present	Present	Present	Present	Present	Present	Present	Present	Present	Present	Present	Present	Present	Present	Present	Present	Present	Present	Present	Present	Present	Present	Present
Gene81	Present	Present	Present	Present	Present	Present	Present	Present	Present	Present	Present	Present	Present	Present	Present	Present	Present	Present	Present	Present	Present	Present	Present	Present	Present	Present	Present	Present	Present	Present	Present	Present	Present	Present	Present	Present	Present	Present	Present	Present	Present	Present	Present	Present	Present	Present
Gene82	Present	Present	Present	Present	Present	Present	Present	Present	Present	N/A	Present	N/A	Present	Present	Present	Present	Present	Present	Present	Present	Present	Present	Present	Present	N/A	N/A	Present	Present	Present	Present	Present	Present	Present	Present	Present	Present	Present	Present	Present	Present	Present	Present	Present	Present	Present	Present
Gene83	Present	Present	Present	Present	Present	Present	Present	Present	Present	Present	Present	Present	Present	Present	Present	Present	Present	Present	Present	Present	Present	Present	Present	Present	Present	Present	Present	Present	Present	Present	Present	Present	Present	Present	Present	Present	Present	Present	Present	Present	Present	Present	Present	Present	Present	Present
Gene84	Present	Present	Present	Present	Present	Present	Present	Present	Present	Present	Present	Present	Present	Present	Present	Present	Present	Present	Present	Present	Present	Present	Present	Present	Present	Present	Present	Present	Present	Present	Present	Present	Present	Present	Present	Present	Present	Present	Present	Present	Present	Present	Present	Present	Present	Present
Gene85	Present	Present	Present	Present	Present	Present	Present	Present	Present	Present	Present	Present	Present	Present	Present	Present	Present	Present	Present	Present	Present	Present	Present	Present	Present	Present	Present	Present	Present	Present	Present	Present	Present	Present	Present	Present	Present	Present	Present	Present	Present	Present	Present	Present	Present	Present
Gene86	Present	Present	Present	Present	Present	Present	Present	Present	Present	Present	Present	Present	Present	Present	Present	Present	Present	Present	Present	Present	Present	Present	Present	Present	Present	Present	Present	Present	Present	Present	Present	Present	Present	Present	Present	Present	Present	Present	Present	Present	Present	Present	Present	Present	Present	Present
Gene87	Present	Present	Present	Present	Present	Present	Present	Present	Present	Present	Present	Present	Present	Present	Present	Present	Present	Present	Present	Present	Present	Present	Present	Present	Present	Present	Present	Present	Present	Present	Present	Present	Present	Present	Present	Present	Present	Present	Present	Present	Present	Present	Present	Present	Present	Present
Gene88	Present	Present	Present	Present	Present	Present	Present	Present	Present	Present	Present	Present	Present	Present	Present	Present	Present	Present	Present	Present	Present	Present	Present	Present	Present	Present	Present	Present	Present	Present	Present	Present	Present	Present	Present	Present	Present	Present	Present	Present	Present	Present	Present	Present	Present	Present
Gene89	Present	Present	Present	Present	Present	Present	Present	Present	Present	Present	Present	Present	Present	Present	Present	Present	Present	Present	Present	Present	Present	Present	Present	Present	Present	Present	Present	Present	Present	Present	Present	Present	Present	Present	Present	Present	Present	Present	Present	Present	Present	Present	Present	Present	Present	Present
Gene90	Present	Present	Present	Present	Present	Present	Present	Present	Present	Present	Present	Present	Present	Present	Present	Present	Present	Present	Present	Present	Present	Present	Present	Present	Present	Present	Present	Present	Present	Present	Present	Present	Present	Present	Present	Present	Present	Present	Present	Present	Present	Present	Present	Present	Present	Present
Gene91	Present	Present	Present	Present	Present	Present	Present	Present	Present	Present	Present	Present	Present	Present	Present	Present	Present	Present	Present	Present	Present	Present	Present	Present	Present	Present	Present	Present	Present	Present	Present	Present	Present	Present	Present	Present	Present	Present	Present	Present	Present	Present	Present	Present	Present	Present
Gene92	Present	Present	Present	Present	Present	Present	Present	Present	Present	Present	Present	Present	Present	Present	Present	Present	Present	Present	Present	Present	Present	Present	Present	Present	Present	Present	Present	Present	Present	Present	Present	Present	Present	Present	Present	Present	Present	Present	Present	Present	Present	Present	Present	Present	Present	Present
Gene93	Present	Present	Present	Present	Present	Present	Present	Present	Present	Present	Present	Present	Present	Present	Present	Present	Present	Present	Present	Present	Present	Present	Present	Present	Present	Present	Present	Present	Present	Present	Present	Present	Present	Present	Present	Present	Present	Present	Present	Present	Present	Present	Present	Present	Present	Present
Gene94	Present	Present	Present	Present	Present	Present	Present	Present	Present	Present	Present	Present	Present	Present	Present	Present	Present	Present	Present	Present	Present	Present	Present	Present	Present	Present	Present	Present	Present	Present	Present	Present	Present	Present	Present	Present	Present	Present	Present	Present	Present	Present	Present	Present	Present	Present
Gene95	Present	Present	Present	Present	Present	Present	Present	Present	Present	Present	Present	Present	Present	Present	Present	Present	Present	Present	Present	Present	Present	Present	Present	Present	Present	Present	Present	Present	Present	Present	Present	Present	Present	Present	Present	Present	Present	Present	Present	Present	Present	Present	Present	Present	Present	Present
Gene96	Present	Present	Present	Present	Present	Present	Present	Present	Present	Present	Present	Present	Present	Present	Present	Present	Present	Present	Present	Present	Present	Present	Present	Present	Present	Present	Present	Present	Present	Present	Present	Present	Present	Present	Present	Present	Present	Present	Present	Present	Present	Present	Present	Present	Present	Present
Gene97	Present	Present	Present	Present	Present	Present	Present	Present	Present	Present	Present	Present	Present	Present	Present	Present	Present	Present	Present	Present	Present	Present	Present	Present	Present	Present	Present	Present	Present	Present	Present	Present	Present	Present	Present	Present	Present	Present	Present	Present	Present	Present	Present	Present	Present	Present
Gene98	Present	Present	Present	Present	Present	Present	Present	Present	Present	Present	Present	Present	Present	Present	Present	Present	Present	Present	Present	Present	Present	Present	Present	Present	Present	Present	Present	Present	Present	Present	Present	Present	Present	Present	Present	Present	Present	Present	Present	Present	Present	Present	Present	Present	Present	Present
Gene99	Present	Present	Present	Present	Present	Present	Present	Present	Present	Present	Present	Present	Present	Present	Present	Present	Present	Present	Present	Present	Present	Present	Present	Present	Present	Present	Present	Present	Present	Present	Present	Present	Present	Present	Present	Present	Present	Present	Present	Present	Present	Present	Present	Present	Present	Present
Gene100	Present	Present	Present	Present	Present	Present	Present	Present	Present	Present	Present	Present	Present	Present	Present	Present	Present	Present	Present	Present	Present	Present	Present	Present	Present	Present	Present	Present	Present	Present	Present	Present	Present	Present	Present	Present	Present	Present	Present	Present	Present	Present	Present	Present	Present	Present
Gene101	Present	Present	Present	Present	Present	Present	Present	Present	Present	Present	Present	Present	Present	Present	Present	Present	Present	Present	Present	Present	Present	Present	Present	Present	Present	Present	Present	Present	Present	Present	Present	Present	Present	Present	Present	Present	Present	Present	Present	Present	Present	Present	Present	Present	Present	Present
Gene102	Present	Present	Present	Present	Present	Present	Present	Present	Present	Present	Present	Present	Present	Present	Present	Present	Present	Present	Present	Present	Present	Present	Present	Present	Present	Present	Present	Present	Present	Present	Present	Present	Present	Present	Present	Present	Present	Present	Present	Present	Present	Present	Present	Present	Present	Present
Gene103	Present	Present	Present	Present	Present	Present	Present	Present	Present	Present	Present	Present	Present	Present	Present	Present	Present	Present	Present	Present	Present	Present	Present	Present	Present	Present	Present	Present	Present	Present	Present	Present	Present	Present	Present	Present	Present	Present	Present	Present	Present	Present	Present	Present	Present	Present
Gene104	Present	Present	Present	Present	Present	Present	Present	Present	Present	Present	Present	Present	Present	Present	Present	Present	Present	Present	Present	Present	Present	Present	Present	Present	Present	Present	Present	Present	Present	Present	Present	Present	Present	Present	Present	Present	Present	Present	Present	Present	Present	Present	Present	Present	Present	Present
Gene105	Present	Present	Present	Present	Present	Present	Present	Present	Present	Present	Present	Present	Present	Present	Present	Present	Present	Present	Present	Present	Present	Present	Present	Present	Present	Present	Present	Present	Present	Present	Present	Present	Present	Present	Present	Present	Present	Present	Present	Present	Present	Present	Present	Present	Present	Present
Gene106	Present	Present	Present	Present	Present	Present	Present	Present	Present	Present	Present	Present	Present	Present	Present	Present	Present	Present	Present	Present	Present	Present	Present	Present	Present	Present	Present	Present	Present	Present	Present	Present	Present	Present	Present	Present	Present	Present	Present	Present	Present	Present	Present	Present	Present	Present
Gene107	Present	Present	Present	Present	Present	Present	Present	Present	Present	Present	Present	Present	Present	Present	Present	Present	Present	Present	Present	Present	Present	Present	Present	Present	Present	Present	Present	Present	Present	Present	Present	Present	Present	Present	Present	Present	Present	Present	Present	Present	Present	Present	Present	Present	Present	Present
Gene108	Present	Present	Present	Present	Present	Present	Present	Present	Present	Present	Present	Present	Present	Present	Present	Present	Present	Present	Present	Present	Present	Present	Present	Present	Present	Present	Present	Present	Present	Present	Present	Present	Present	Present	Present	Present	Present	Present	Present	Present	Present	Present	Present	Present	Present	Present
Gene109	Present	Present	Present	Present	Present	Present	Present	Present	Present	N/A	Present	N/A	Present	Present	Present	Present	Present	Present	Present	Present	Present	Present	Present	Present	Present	Present	Present	Present	Present	Present	Present	Present	Present	Present	Present	Present	Present	Present	Present	Present	Present	Present	Present	Present	Present	Present
Gene110	Present	N/A	Present	Present	Present	Present	Present	Present	Present	Present	Present	Present	Present	Present	Present	Present	Present	Present	Present	Present	Present	N/A	Present	Present	Present	Present	Present	Present	Present	Present	Present	Present	Present	Present	Present	Present	Present	Present	Present	Present	Present	Present	Present	Present	Present	Present
Gene111	Present	N/A	Present	Present	Present	Present	Present	Present	Present	Present	Present	Present	Present	Present	Present	Present	Present	Present	Present	Present	Present	N/A	Present	Present	Present	Present	Present	Present	Present	Present	Present	Present	Present	Present	Present	Present	Present	Present	Present	Present	Present	Present	Present	Present	Present	Present
Gene112	N/A	N/A	N/A	N/A	N/A	N/A	N/A	N/A	N/A	N/A	Present	N/A	N/A	N/A	N/A	N/A	N/A	Present	N/A	N/A	N/A	N/A	N/A	N/A	N/A	N/A	N/A	Present	N/A	N/A	Present	N/A	N/A	N/A	N/A	N/A	N/A	N/A	N/A	N/A	N/A	N/A	N/A	N/A	N/A	N/A
Gene113	Present	Present	Present	Present	Present	Present	Present	Present	Present	Present	Present	Present	Present	Present	Present	Present	Present	Present	Present	Present	Present	Present	Present	Present	Present	Present	Present	Present	Present	Present	Present	Present	Present	Present	Present	Present	Present	Present	Present	Present	Present	Present	Present	Present	Present	Present
Gene114	Present	Present	Present	Present	Present	Present	Present	Present	Present	N/A	Present	Present	Present	Present	Present	Present	Present	Present	Present	Present	Present	Present	Present	Present	Present	Present	Present	Present	Present	Present	N/A	N/A	N/A	N/A	Present	Present	Present	Present	Present	Present	Present	Present	Present	Present	Present	Present
Gene115	N/A	N/A	N/A	N/A	N/A	N/A	N/A	N/A	N/A	N/A	N/A	N/A	N/A	N/A	N/A	N/A	N/A	N/A	N/A	N/A	Present	N/A	N/A	N/A	N/A	N/A	N/A	N/A	N/A	N/A	N/A	N/A	N/A	N/A	N/A	N/A	Present	N/A	N/A	N/A	N/A	N/A	N/A	N/A	N/A	N/A
Gene116	Present	Present	Present	Present	Present	Present	Present	Present	Present	N/A	Present	Present	Present	Present	Present	Present	Present	Present	Present	Present	Present	Present	Present	Present	Present	Present	Present	Present	Present	Present	N/A	N/A	N/A	N/A	Present	Present	Present	Present	Present	Present	Present	Present	Present	Present	Present	Present
Gene117	Present	Present	Present	Present	Present	Present	Present	Present	Present	Present	Present	Present	Present	Present	Present	Present	Present	Present	Present	Present	Present	Present	Present	Present	Present	Present	Present	Present	Present	Present	Present	Present	Present	Present	Present	Present	Present	Present	Present	Present	Present	Present	Present	Present	Present	Present
Gene118	Present	Present	Present	Present	Present	Present	Present	Present	Present	Present	Present	Present	Present	Present	Present	Present	Present	Present	Present	Present	Present	Present	Present	Present	Present	Present	Present	Present	Present	Present	Present	Present	Present	Present	Present	Present	Present	Present	Present	Present	Present	Present	Present	Present	Present	Present
Gene119	N/A	N/A	Present	N/A	N/A	N/A	N/A	Present	N/A	N/A	N/A	N/A	N/A	N/A	N/A	N/A	N/A	N/A	N/A	N/A	N/A	N/A	Present	N/A	N/A	N/A	N/A	N/A	N/A	N/A	N/A	Present	N/A	N/A	N/A	N/A	N/A	N/A	N/A	N/A	N/A	N/A	N/A	N/A	N/A	N/A
Gene120	Present	Present	Present	Present	Present	Present	Present	Present	Present	Present	Present	Present	Present	Present	Present	Present	Present	Present	Present	Present	Present	Present	Present	Present	Present	Present	Present	Present	Present	Present	Present	Present	Present	Present	Present	Present	Present	Present	Present	Present	Present	Present	Present	Present	Present	Present
Gene121	Present	Present	Present	Present	Present	Present	Present	Present	Present	Present	Present	Present	Present	Present	Present	Present	Present	Present	Present	Present	Present	Present	Present	Present	Present	Present	Present	Present	Present	Present	Present	Present	Present	Present	Present	Present	Present	Present	Present	Present	Present	Present	Present	Present	Present	Present
Gene122	N/A	N/A	N/A	N/A	N/A	N/A	Present	N/A	N/A	N/A	N/A	N/A	N/A	N/A	N/A	N/A	N/A	N/A	N/A	N/A	N/A	N/A	N/A	N/A	N/A	N/A	N/A	N/A	N/A	N/A	N/A	N/A	N/A	N/A	N/A	N/A	N/A	N/A	N/A	N/A	N/A	N/A	N/A	N/A	N/A	N/A
Gene123	Present	Present	Present	Present	Present	Present	Present	Present	Present	Present	Present	Present	Present	Present	Present	Present	Present	Present	Present	Present	Present	Present	Present	Present	Present	Present	Present	Present	Present	Present	Present	Present	Present	Present	Present	Present	Present	Present	Present	Present	Present	Present	Present	Present	Present	Present
Gene124	Present	Present	Present	Present	Present	Present	Present	Present	Present	Present	Present	Present	Present	Present	Present	Present	Present	Present	Present	Present	Present	Present	Present	Present	Present	Present	Present	Present	Present	Present	Present	Present	Present	Present	Present	Present	Present	Present	Present	Present	Present	Present	Present	Present	Present	Present
Gene125	Present	Present	Present	Present	Present	Present	Present	Present	Present	Present	Present	Present	Present	Present	Present	Present	Present	Present	Present	Present	Present	Present	Present	Present	Present	Present	Present	Present	Present	Present	Present	Present	Present	Present	Present	Present	Present	Present	Present	Present	Present	Present	Present	Present	Present	Present
Gene126	Present	Present	Present	Present	Present	Present	Present	Present	Present	Present	Present	Present	Present	Present	Present	Present	Present	Present	Present	Present	Present	Present	Present	Present	Present	Present	Present	Present	Present	Present	Present	Present	Present	Present	Present	Present	Present	Present	Present	Present	Present	Present	Present	Present	Present	Present
Gene127	Present	Present	Present	Present	Present	Present	Present	Present	Present	Present	Present	Present	Present	Present	Present	Present	Present	Present	Present	Present	Present	Present	Present	Present	Present	Present	Present	Present	Present	Present	Present	Present	Present	Present	Present	Present	Present	Present	Present	Present	Present	Present	Present	Present	Present	Present
Gene128	Present	Present	Present	Present	Present	Present	Present	Present	Present	Present	Present	Present	Present	Present	Present	Present	Present	Present	Present	Present	Present	Present	Present	Present	Present	Present	Present	Present	Present	Present	Present	Present	Present	Present	Present	Present	Present	Present	Present	Present	Present	Present	Present	Present	Present	Present
Gene129	Present	Present	Present	Present	Present	Present	Present	Present	Present	Present	Present	Present	Present	Present	Present	Present	Present	Present	Present	Present	Present	Present	Present	Present	Present	Present	Present	Present	Present	Present	Present	Present	Present	Present	Present	Present	Present	Present	Present	Present	Present	Present	Present	Present	Present	Present
Gene130	Present	Present	Present	Present	Present	Present	Present	Present	Present	Present	Present	Present	Present	Present	Present	Present	Present	Present	Present	Present	Present	Present	Present	Present	Present	Present	Present	Present	Present	Present	Present	Present	Present	Present	Present	Present	Present	Present	Present	Present	Present	Present	Present	Present	Present	Present
Gene131	Present	Present	Present	Present	Present	Present	Present	Present	Present	Present	Present	Present	Present	Present	Present	Present	Present	Present	Present	Present	Present	Present	Present	Present	Present	Present	Present	Present	Present	Present	Present	Present	Present	Present	Present	Present	Present	Present	Present	Present	Present	Present	Present	Present	Present	Present
Gene132	Present	Present	Present	Present	Present	Present	Present	Present	Present	Present	Present	Present	Present	Present	Present	Present	Present	Present	Present	Present	Present	Present	Present	Present	Present	Present	Present	Present	Present	Present	Present	Present	Present	Present	Present	Present	Present	Present	Present	Present	Present	Present	Present	Present	Present	Present
Gene133	Present	Present	Present	Present	Present	Present	Present	Present	Present	Present	Present	Present	Present	Present	Present	Present	Present	Present	Present	Present	Present	Present	Present	Present	Present	Present	Present	Present	Present	Present	Present	Present	Present	Present	Present	Present	Present	Present	Present	Present	Present	Present	Present	Present	Present	Present
Gene134	Present	Present	Present	Present	Present	Present	Present	Present	Present	Present	Present	Present	Present	Present	Present	Present	Present	Present	Present	Present	Present	Present	Present	Present	Present	Present	Present	Present	Present	Present	Present	Present	Present	Present	Present	Present	Present	Present	Present	Present	Present	Present	Present	Present	Present	Present
Gene135	Present	Present	Present	Present	Present	Present	Present	Present	Present	Present	Present	Present	Present	Present	Present	Present	Present	Present	Present	Present	Present	Present	Present	Present	Present	Present	Present	Present	Present	Present	Present	Present	Present	Present	Present	Present	Present	Present	Present	Present	Present	Present	Present	Present	Present	Present
Gene136	Present	Present	Present	Present	Present	Present	Present	Present	Present	Present	Present	Present	Present	Present	Present	Present	Present	Present	Present	Present	Present	Present	Present	Present	Present	Present	Present	Present	Present	Present	Present	Present	Present	Present	Present	Present	Present	Present	Present	Present	Present	Present	Present	Present	Present	Present
Gene137	N/A	N/A	N/A	N/A	N/A	N/A	N/A	N/A	N/A	N/A	N/A	N/A	N/A	N/A	N/A	N/A	N/A	N/A	N/A	N/A	N/A	N/A	N/A	N/A	N/A	N/A	N/A	N/A	N/A	N/A	N/A	Present	N/A	N/A	N/A	N/A	N/A	N/A	N/A	N/A	N/A	N/A	N/A	N/A	N/A	N/A
Gene138	Present	Present	Present	Present	Present	Present	Present	Present	Present	Present	Present	Present	Present	Present	Present	Present	Present	Present	Present	Present	Present	Present	Present	Present	Present	Present	Present	Present	Present	Present	Present	N/A	Present	Present	Present	Present	Present	Present	Present	Present	Present	Present	Present	Present	Present	Present
Gene139	Present	Present	Present	Present	Present	Present	Present	Present	Present	Present	Present	Present	Present	Present	Present	Present	Present	Present	Present	Present	Present	Present	Present	Present	Present	Present	Present	Present	Present	Present	Present	Present	Present	Present	Present	Present	Present	Present	Present	Present	Present	Present	Present	Present	Present	Present
Gene140	Present	Present	Present	Present	Present	Present	Present	Present	Present	Present	Present	Present	Present	Present	Present	Present	Present	Present	Present	Present	Present	Present	Present	Present	Present	Present	Present	Present	Present	Present	Present	Present	Present	Present	Present	Present	Present	Present	Present	Present	Present	Present	Present	Present	Present	Present
Gene141	Present	Present	Present	Present	Present	Present	Present	Present	Present	Present	Present	Present	Present	Present	Present	Present	Present	Present	Present	Present	Present	Present	Present	Present	Present	Present	Present	Present	Present	Present	Present	Present	Present	Present	Present	Present	Present	Present	Present	Present	Present	Present	Present	Present	Present	Present
Gene142	Present	Present	Present	Present	Present	Present	Present	Present	Present	Present	Present	Present	Present	Present	Present	Present	Present	Present	Present	Present	Present	Present	Present	Present	Present	Present	Present	Present	Present	Present	Present	Present	Present	Present	Present	Present	Present	Present	Present	Present	Present	Present	Present	Present	Present	Present
Gene143	Present	Present	Present	Present	Present	Present	Present	Present	Present	Present	Present	Present	Present	Present	Present	Present	Present	Present	Present	Present	Present	Present	Present	Present	Present	Present	Present	Present	Present	Present	Present	Present	Present	Present	Present	Present	Present	Present	Present	Present	Present	Present	Present	Present	Present	Present
Gene144	Present	Present	Present	Present	Present	Present	Present	Present	Present	Present	Present	Present	Present	Present	Present	Present	Present	Present	Present	Present	Present	Present	Present	Present	Present	Present	Present	Present	Present	Present	Present	Present	Present	Present	Present	Present	Present	Present	Present	Present	Present	Present	Present	Present	Present	Present
Gene145	Present	Present	Present	Present	Present	Present	Present	Present	Present	Present	Present	Present	Present	Present	Present	Present	Present	Present	Present	Present	Present	Present	Present	Present	Present	Present	Present	Present	Present	Present	Present	Present	Present	Present	Present	Present	Present	Present	Present	Present	Present	Present	Present	Present	Present	Present
Gene146	Present	Present	Present	Present	Present	Present	Present	Present	Present	Present	Present	Present	Present	Present	Present	Present	Present	Present	Present	Present	Present	Present	Present	Present	Present	Present	Present	Present	Present	Present	Present	Present	Present	Present	Present	Present	Present	Present	Present	Present	Present	Present	Present	Present	Present	Present
Gene147	Present	Present	Present	Present	Present	Present	Present	Present	Present	Present	Present	Present	Present	Present	Present	Present	Present	Present	Present	Present	Present	Present	Present	Present	Present	Present	Present	Present	Present	Present	Present	Present	Present	Present	Present	Present	Present	Present	Present	Present	Present	Present	Present	Present	Present	Present
Gene148	Present	Present	Present	Present	Present	Present	Present	Present	Present	Present	Present	Present	Present	Present	Present	Present	Present	Present	Present	Present	Present	Present	Present	Present	Present	Present	Present	Present	Present	Present	Present	Present	Present	Present	Present	Present	Present	Present	Present	Present	Present	Present	Present	Present	Present	Present
Gene149	Present	Present	Present	Present	Present	Present	Present	Present	Present	Present	Present	Present	Present	Present	Present	Present	Present	Present	Present	Present	Present	Present	Present	Present	Present	Present	Present	Present	Present	Present	Present	Present	Present	Present	Present	Present	Present	Present	Present	Present	Present	Present	Present	Present	Present	Present
Gene150	Present	Present	Present	Present	Present	Present	Present	Present	Present	Present	Present	Present	Present	Present	Present	Present	Present	Present	Present	Present	Present	Present	Present	Present	Present	Present	Present	Present	Present	Present	Present	Present	Present	Present	Present	Present	Present	Present	Present	Present	Present	Present	Present	Present	Present	Present
Gene151	Present	Present	Present	Present	Present	Present	Present	Present	Present	Present	Present	Present	Present	Present	Present	Present	Present	Present	Present	Present	Present	Present	Present	Present	Present	Present	Present	Present	Present	Present	Present	Present	Present	Present	Present	Present	Present	Present	Present	Present	Present	Present	Present	Present	Present	Present
Gene152	N/A	N/A	N/A	N/A	N/A	N/A	N/A	N/A	N/A	N/A	N/A	N/A	N/A	N/A	N/A	N/A	N/A	N/A	N/A	N/A	N/A	N/A	N/A	N/A	N/A	N/A	N/A	N/A	N/A	N/A	N/A	N/A	N/A	N/A	N/A	Present	N/A	N/A	N/A	N/A	N/A	N/A	N/A	N/A	N/A	N/A
Gene153	Present	Present	Present	Present	Present	Present	Present	Present	Present	Present	Present	Present	Present	Present	Present	Present	Present	Present	Present	Present	Present	Present	Present	Present	Present	Present	Present	Present	Present	Present	Present	Present	Present	Present	Present	Present	Present	Present	Present	Present	Present	Present	Present	Present	Present	Present
Gene154	Present	Present	Present	Present	Present	Present	Present	Present	Present	Present	Present	Present	Present	Present	Present	Present	Present	Present	Present	Present	Present	Present	Present	Present	Present	Present	Present	Present	Present	Present	Present	Present	Present	Present	Present	Present	Present	Present	Present	Present	Present	Present	Present	Present	Present	Present
Gene155	Present	Present	Present	Present	Present	Present	Present	Present	Present	Present	Present	Present	Present	Present	Present	Present	Present	Present	Present	Present	Present	Present	Present	Present	Present	Present	Present	Present	Present	Present	Present	Present	Present	Present	Present	Present	Present	Present	Present	Present	Present	Present	Present	Present	Present	Present
Gene156	Present	Present	Present	Present	Present	Present	Present	Present	Present	Present	Present	Present	Present	Present	Present	Present	Present	Present	Present	Present	Present	Present	Present	Present	Present	Present	Present	Present	Present	Present	Present	Present	Present	Present	Present	N/A	Present	Present	Present	Present	Present	Present	Present	Present	Present	Present
Gene157	Present	Present	Present	Present	Present	Present	Present	Present	Present	Present	Present	Present	Present	Present	Present	Present	Present	Present	Present	Present	Present	Present	Present	Present	Present	Present	Present	Present	Present	Present	Present	Present	Present	Present	Present	Present	Present	Present	Present	Present	Present	Present	Present	Present	Present	Present
Gene158	Present	Present	Present	Present	Present	Present	Present	Present	Present	Present	Present	Present	Present	Present	Present	Present	Present	Present	Present	Present	Present	Present	Present	Present	Present	Present	Present	Present	Present	Present	Present	Present	Present	Present	Present	Present	Present	Present	Present	Present	Present	Present	Present	Present	Present	Present
Gene159	Present	Present	Present	Present	Present	Present	Present	Present	Present	Present	Present	Present	Present	Present	Present	Present	Present	Present	Present	Present	Present	Present	Present	Present	Present	Present	Present	Present	Present	Present	Present	Present	Present	Present	Present	Present	Present	Present	Present	Present	Present	Present	Present	Present	Present	Present
Gene160	Present	Present	Present	Present	Present	Present	Present	Present	Present	Present	Present	Present	Present	Present	Present	Present	Present	Present	Present	Present	Present	Present	Present	Present	Present	Present	Present	Present	Present	Present	Present	Present	Present	Present	Present	Present	Present	Present	Present	Present	Present	Present	Present	Present	Present	Present
Gene161	Present	Present	Present	Present	Present	Present	Present	Present	Present	Present	Present	Present	Present	Present	Present	Present	Present	Present	Present	Present	Present	Present	Present	Present	Present	Present	Present	Present	Present	Present	Present	Present	Present	Present	Present	Present	Present	Present	Present	Present	Present	Present	Present	Present	Present	Present
Gene162	Present	Present	Present	Present	Present	Present	Present	Present	Present	Present	Present	Present	Present	Present	Present	Present	Present	Present	Present	Present	Present	Present	Present	Present	Present	Present	Present	Present	Present	Present	Present	Present	Present	Present	Present	Present	Present	Present	Present	Present	Present	Present	Present	Present	Present	Present
Gene163	Present	Present	Present	Present	Present	Present	Present	Present	Present	Present	Present	Present	Present	Present	Present	Present	Present	Present	Present	Present	Present	Present	Present	Present	Present	Present	Present	Present	Present	Present	Present	Present	Present	Present	Present	Present	Present	Present	Present	Present	Present	Present	Present	Present	Present	Present
Gene164	Present	Present	Present	Present	Present	Present	Present	Present	Present	Present	Present	Present	Present	Present	Present	Present	Present	Present	Present	Present	Present	Present	Present	Present	Present	Present	Present	Present	Present	Present	Present	Present	Present	Present	Present	Present	Present	Present	Present	Present	Present	Present	Present	Present	Present	Present
Gene165	Present	Present	Present	Present	Present	Present	Present	Present	Present	Present	Present	Present	Present	Present	Present	Present	Present	Present	Present	Present	Present	Present	Present	Present	Present	Present	Present	Present	Present	Present	Present	Present	Present	Present	Present	Present	Present	Present	Present	Present	Present	Present	Present	Present	Present	Present
Gene166	Present	Present	Present	Present	Present	Present	Present	Present	Present	Present	Present	Present	Present	Present	Present	Present	Present	Present	Present	Present	Present	Present	Present	Present	Present	Present	Present	Present	Present	Present	Present	Present	Present	Present	Present	Present	Present	Present	Present	Present	Present	Present	Present	Present	Present	Present
Gene167	Present	Present	Present	Present	Present	Present	Present	Present	Present	Present	Present	Present	Present	Present	Present	Present	Present	Present	Present	Present	Present	Present	Present	Present	Present	Present	Present	Present	Present	Present	Present	Present	Present	Present	Present	Present	Present	Present	Present	Present	Present	Present	Present	Present	Present	Present
Gene168	Present	Present	Present	Present	Present	Present	Present	Present	Present	Present	Present	Present	Present	Present	Present	Present	Present	Present	Present	Present	Present	Present	Present	Present	Present	Present	Present	Present	Present	Present	Present	Present	Present	Present	Present	Present	Present	Present	Present	Present	Present	Present	Present	Present	Present	Present
Gene169	Present	Present	Present	Present	Present	Present	Present	Present	Present	Present	Present	Present	Present	Present	Present	Present	Present	Present	Present	Present	Present	Present	Present	Present	Present	Present	Present	Present	Present	Present	Present	Present	Present	Present	Present	Present	Present	Present	Present	Present	Present	Present	Present	Present	Present	Present
Gene170	Present	Present	Present	Present	Present	Present	Present	Present	Present	Present	Present	Present	Present	Present	Present	Present	Present	Present	Present	Present	Present	Present	Present	Present	Present	Present	Present	Present	Present	Present	Present	Present	Present	Present	Present	Present	Present	Present	Present	Present	Present	Present	Present	Present	Present	Present
Gene171	Present	Present	Present	Present	Present	Present	Present	Present	Present	Present	Present	Present	Present	Present	Present	Present	Present	Present	Present	Present	Present	Present	Present	Present	Present	Present	Present	Present	Present	Present	Present	Present	Present	Present	Present	Present	Present	Present	Present	Present	Present	Present	Present	Present	Present	Present
Gene172	Present	Present	Present	Present	Present	Present	Present	Present	Present	Present	Present	Present	Present	Present	Present	Present	Present	Present	Present	Present	Present	Present	Present	Present	Present	Present	Present	Present	Present	Present	Present	Present	Present	Present	Present	Present	Present	Present	Present	Present	Present	Present	Present	Present	Present	Present
Gene173	Present	Present	Present	Present	Present	Present	Present	Present	Present	Present	Present	Present	Present	Present	Present	Present	Present	Present	Present	Present	Present	Present	Present	Present	Present	Present	Present	Present	Present	Present	Present	Present	Present	Present	Present	Present	Present	Present	Present	Present	Present	Present	Present	Present	Present	Present
Gene174	Present	Present	Present	Present	Present	Present	Present	Present	Present	Present	Present	Present	Present	Present	Present	Present	Present	Present	Present	Present	Present	Present	Present	Present	Present	Present	Present	Present	Present	Present	Present	Present	Present	Present	Present	Present	Present	Present	Present	Present	Present	Present	Present	Present	Present	Present
Gene175	Present	Present	Present	Present	Present	Present	Present	Present	Present	Present	Present	Present	Present	Present	Present	Present	Present	Present	Present	Present	Present	Present	Present	Present	Present	Present	Present	Present	Present	Present	Present	Present	Present	Present	Present	Present	Present	Present	Present	Present	Present	Present	Present	Present	Present	Present
Gene176	Present	Present	Present	Present	Present	Present	Present	Present	Present	Present	Present	Present	Present	Present	Present	Present	Present	Present	Present	Present	Present	Present	Present	Present	Present	Present	Present	Present	Present	Present	Present	Present	Present	Present	Present	Present	Present	Present	Present	Present	Present	Present	Present	Present	Present	Present

## Sheet: GenesID and functions
GeneID	Genes
Gene1	VFG001379(gb|NP_214867) (hspR) heat shock protein transcriptional repressor HspR [HspR (VF0297) - Regulation (VFC0301)] [Mycobacterium tuberculosis H37Rv]
Gene2	VFG001389(gb|NP_215418) (prrA) two component transcriptional regulator PrrA [PrrA/B (VF0823) - Regulation (VFC0301)] [Mycobacterium tuberculosis H37Rv]
Gene3	VFG001818(gb|NP_216893) (mbtH) putative protein MbtH [Mycobactin (VF0299) - Nutritional/Metabolic factor (VFC0272)] [Mycobacterium tuberculosis H37Rv]
Gene4	VFG007786(gb|WP_008263496) (panD) aspartate 1-decarboxylase [PanC/PanD (VF0319) - Nutritional/Metabolic factor (VFC0272)] [Mycobacterium yongonense 05-1390]
Gene5	VFG007789(gb|WP_005064149) (purC) phosphoribosylaminoimidazolesuccinocarboxamide synthase [Purine synthesis (VF0811) - Nutritional/Metabolic factor (VFC0272)] [Mycobacterium abscessus subsp. bolletii 50594]
Gene6	VFG008088(gb|WP_005065022) (panC) pantoate--beta-alanine ligase [PanC/PanD (VF0319) - Nutritional/Metabolic factor (VFC0272)] [Mycobacterium abscessus subsp. bolletii 50594]
Gene7	VFG008112(gb|WP_025982985) (panD) aspartate 1-decarboxylase [PanC/PanD (VF0319) - Nutritional/Metabolic factor (VFC0272)] [Mycobacterium abscessus subsp. bolletii 50594]
Gene8	VFG008118(gb|WP_005065021) (panD) aspartate 1-decarboxylase [PanC/PanD (VF0319) - Nutritional/Metabolic factor (VFC0272)] [Mycobacterium abscessus subsp. bolletii str. GO 06]
Gene9	VFG009268(gb|WP_011778075) (icl) Isocitrate lyase Icl (isocitrase) (isocitratase) [Isocitrate lyase (VF0253) - Others (VFC0346)] [Mycobacterium vanbaalenii PYR-1]
Gene10	VFG009269(gb|WP_011854522) (icl) Isocitrate lyase Icl (isocitrase) (isocitratase) [Isocitrate lyase (VF0253) - Others (VFC0346)] [Mycobacterium sp. JLS]
Gene11	VFG009331(gb|WP_003897243) (purC) phosphoribosylaminoimidazolesuccinocarboxamide synthase [Purine synthesis (VF0811) - Nutritional/Metabolic factor (VFC0272)] [Mycobacterium smegmatis str. MC2 155]
Gene12	VFG009334(gb|WP_011857065) (purC) phosphoribosylaminoimidazolesuccinocarboxamide synthase [Purine synthesis (VF0811) - Nutritional/Metabolic factor (VFC0272)] [Mycobacterium sp. JLS]
Gene13	VFG009335(gb|WP_011561937) (purC) phosphoribosylaminoimidazolesuccinocarboxamide synthase [Purine synthesis (VF0811) - Nutritional/Metabolic factor (VFC0272)] [Mycobacterium sp. KMS]
Gene14	VFG009376(gb|WP_003893754) (leuD) 3-isopropylmalate dehydratase small subunit [Leucine synthesis (VF0814) - Nutritional/Metabolic factor (VFC0272)] [Mycobacterium smegmatis str. MC2 155]
Gene15	VFG009378(gb|WP_011779365) (leuD) 3-isopropylmalate dehydratase small subunit [Leucine synthesis (VF0814) - Nutritional/Metabolic factor (VFC0272)] [Mycobacterium vanbaalenii PYR-1]
Gene16	VFG009380(gb|WP_011559322) (leuD) 3-isopropylmalate dehydratase small subunit [Leucine synthesis (VF0814) - Nutritional/Metabolic factor (VFC0272)] [Mycobacterium sp. KMS]
Gene17	VFG009391(gb|WP_011730213) (lysA) diaminopimelate decarboxylase [Lysine synthesis (VF0815) - Nutritional/Metabolic factor (VFC0272)] [Mycobacterium smegmatis str. MC2 155]
Gene18	VFG009392(gb|WP_011893180) (lysA) diaminopimelate decarboxylase [Lysine synthesis (VF0815) - Nutritional/Metabolic factor (VFC0272)] [Mycobacterium gilvum PYR-GCK]
Gene19	VFG009393(gb|WP_011781504) (lysA) diaminopimelate decarboxylase [Lysine synthesis (VF0815) - Nutritional/Metabolic factor (VFC0272)] [Mycobacterium vanbaalenii PYR-1]
Gene20	VFG009394(gb|WP_011856338) (lysA) diaminopimelate decarboxylase [Lysine synthesis (VF0815) - Nutritional/Metabolic factor (VFC0272)] [Mycobacterium sp. JLS]
Gene21	VFG009396(gb|WP_011561277) (lysA) diaminopimelate decarboxylase [Lysine synthesis (VF0815) - Nutritional/Metabolic factor (VFC0272)] [Mycobacterium sp. MCS]
Gene22	VFG009406(gb|WP_003895686) (glnA1) type I glutamate--ammonia ligase [Glutamine synthesis (VF0816) - Nutritional/Metabolic factor (VFC0272)] [Mycobacterium smegmatis str. MC2 155]
Gene23	VFG009407(gb|WP_011893806) (glnA1) type I glutamate--ammonia ligase [Glutamine synthesis (VF0816) - Nutritional/Metabolic factor (VFC0272)] [Mycobacterium gilvum PYR-GCK]
Gene24	VFG009408(gb|WP_011780782) (glnA1) type I glutamate--ammonia ligase [Glutamine synthesis (VF0816) - Nutritional/Metabolic factor (VFC0272)] [Mycobacterium vanbaalenii PYR-1]
Gene25	VFG009432(gb|WP_003875234) (ideR) Iron-dependent repressor and activator IdeR [IdeR (VF0300) - Regulation (VFC0301)] [Mycobacterium avium 104]
Gene26	VFG009437(gb|WP_011779675) (ideR) Iron-dependent repressor and activator IdeR [IdeR (VF0300) - Regulation (VFC0301)] [Mycobacterium vanbaalenii PYR-1]
Gene27	VFG009438(gb|WP_011559574) (ideR) Iron-dependent repressor and activator IdeR [IdeR (VF0300) - Regulation (VFC0301)] [Mycobacterium sp. JLS]
Gene28	VFG009443(gb|WP_003412265) (mbtH) putative protein MbtH [Mycobactin (VF0299) - Nutritional/Metabolic factor (VFC0272)] [Mycobacterium tuberculosis CDC1551]
Gene29	VFG009452(gb|WP_011856103) (mbtH) putative protein MbtH [Mycobactin (VF0299) - Nutritional/Metabolic factor (VFC0272)] [Mycobacterium sp. JLS]
Gene30	VFG009453(gb|WP_011560846) (mbtH) putative protein MbtH [Mycobactin (VF0299) - Nutritional/Metabolic factor (VFC0272)] [Mycobacterium sp. KMS]
Gene31	VFG009596(gb|WP_011893044) (narG) nitrate reductase subunit alpha [Nitrate reductase (VF0302) - Nutritional/Metabolic factor (VFC0272)] [Mycobacterium gilvum PYR-GCK]
Gene32	VFG009597(gb|WP_011781698) (narG) nitrate reductase subunit alpha [Nitrate reductase (VF0302) - Nutritional/Metabolic factor (VFC0272)] [Mycobacterium vanbaalenii PYR-1]
Gene33	VFG009598(gb|WP_011854954) (narG) nitrate reductase subunit alpha [Nitrate reductase (VF0302) - Nutritional/Metabolic factor (VFC0272)] [Mycobacterium sp. JLS]
Gene34	VFG009599(gb|WP_011558674) (narG) nitrate reductase subunit alpha [Nitrate reductase (VF0302) - Nutritional/Metabolic factor (VFC0272)] [Mycobacterium sp. KMS]
Gene35	VFG009608(gb|WP_011730341) (narH) nitrate reductase subunit beta [Nitrate reductase (VF0302) - Nutritional/Metabolic factor (VFC0272)] [Mycobacterium smegmatis str. MC2 155]
Gene36	VFG009609(gb|WP_011893045) (narH) nitrate reductase subunit beta [Nitrate reductase (VF0302) - Nutritional/Metabolic factor (VFC0272)] [Mycobacterium gilvum PYR-GCK]
Gene37	VFG009610(gb|WP_011781697) (narH) nitrate reductase subunit beta [Nitrate reductase (VF0302) - Nutritional/Metabolic factor (VFC0272)] [Mycobacterium vanbaalenii PYR-1]
Gene38	VFG009611(gb|WP_011854953) (narH) nitrate reductase subunit beta [Nitrate reductase (VF0302) - Nutritional/Metabolic factor (VFC0272)] [Mycobacterium sp. JLS]
Gene39	VFG009612(gb|WP_011558673) (narH) nitrate reductase subunit beta [Nitrate reductase (VF0302) - Nutritional/Metabolic factor (VFC0272)] [Mycobacterium sp. KMS]
Gene40	VFG009718(gb|WP_011728563) (sigA/rpoV) RNA polymerase sigma factor [SigA (VF0257) - Regulation (VFC0301)] [Mycobacterium smegmatis str. MC2 155]
Gene41	VFG009721(gb|WP_083044596) (sigA/rpoV) RNA polymerase sigma factor [SigA (VF0257) - Regulation (VFC0301)] [Mycobacterium sp. JLS]
Gene42	VFG009722(gb|WP_083775447) (sigA/rpoV) RNA polymerase sigma factor [SigA (VF0257) - Regulation (VFC0301)] [Mycobacterium sp. KMS]
Gene43	VFG009746(gb|WP_011742081) (sigE) RNA polymerase sigma factor SigE [SigE (VF0295) - Regulation (VFC0301)] [Mycobacterium ulcerans Agy99]
Gene44	VFG009748(gb|WP_011893086) (sigE) RNA polymerase sigma factor SigE [SigE (VF0295) - Regulation (VFC0301)] [Mycobacterium gilvum PYR-GCK]
Gene45	VFG009749(gb|WP_011781649) (sigE) RNA polymerase sigma factor SigE [SigE (VF0295) - Regulation (VFC0301)] [Mycobacterium vanbaalenii PYR-1]
Gene46	VFG009763(gb|WP_105386987) (sigH) sigma-70 family RNA polymerase sigma factor [SigH (VF0296) - Regulation (VFC0301)] [Mycobacterium vanbaalenii PYR-1]
Gene47	VFG009790(gb|WP_003893002) (whiB3) WhiB family transcriptional regulator [WhiB3 (VF0288) - Regulation (VFC0301)] [Mycobacterium smegmatis str. MC2 155]
Gene48	VFG009791(gb|WP_011895745) (whiB3) WhiB family transcriptional regulator [WhiB3 (VF0288) - Regulation (VFC0301)] [Mycobacterium gilvum PYR-GCK]
Gene49	VFG009793(gb|WP_011558573) (whiB3) WhiB family transcriptional regulator [WhiB3 (VF0288) - Regulation (VFC0301)] [Mycobacterium sp. JLS]
Gene50	VFG009801(gb|WP_010948903) (phoP) Possible two component system response transcriptional positive regulator PhoP [PhoP (VF0286) - Regulation (VFC0301)] [Mycobacterium avium subsp. paratuberculosis K-10]
Gene51	VFG009802(gb|WP_003875752) (phoP) Possible two component system response transcriptional positive regulator PhoP [PhoP (VF0286) - Regulation (VFC0301)] [Mycobacterium avium 104]
Gene52	VFG009804(gb|WP_011730856) (phoP) Possible two component system response transcriptional positive regulator PhoP [PhoP (VF0286) - Regulation (VFC0301)] [Mycobacterium smegmatis str. MC2 155]
Gene53	VFG009829(gb|WP_024637144) (prrA) two-component system response regulator PrrA [PrrA/B (VF0823) - Regulation (VFC0301)] [Mycobacterium avium subsp. paratuberculosis K-10]
Gene54	VFG009834(gb|WP_011892635) (prrA) two-component system response regulator PrrA [PrrA/B (VF0823) - Regulation (VFC0301)] [Mycobacterium gilvum PYR-GCK]
Gene55	VFG009835(gb|WP_011782153) (prrA) two-component system response regulator PrrA [PrrA/B (VF0823) - Regulation (VFC0301)] [Mycobacterium vanbaalenii PYR-1]
Gene56	VFG009836(gb|WP_011857018) (prrA) two-component system response regulator PrrA [PrrA/B (VF0823) - Regulation (VFC0301)] [Mycobacterium sp. JLS]
Gene57	VFG009837(gb|WP_172800613) (prrA) two-component system response regulator PrrA [PrrA/B (VF0823) - Regulation (VFC0301)] [Mycobacterium sp. KMS]
Gene58	VFG009838(gb|WP_011561825) (prrA) two-component system response regulator PrrA [PrrA/B (VF0823) - Regulation (VFC0301)] [Mycobacterium sp. MCS]
Gene59	VFG009859(gb|WP_003872811) (mprA) two-component system response regulator MprA [MprAB (VF0298) - Regulation (VFC0301)] [Mycobacterium avium subsp. paratuberculosis K-10]
Gene60	VFG009864(gb|WP_041787729) (mprA) response regulator transcription factor [MprAB (VF0298) - Regulation (VFC0301)] [Mycobacterium gilvum PYR-GCK]
Gene61	VFG009866(gb|WP_011561679) (mprA) response regulator transcription factor [MprAB (VF0298) - Regulation (VFC0301)] [Mycobacterium sp. JLS]
Gene62	VFG009867(gb|WP_041309847) (mprA) response regulator transcription factor [MprAB (VF0298) - Regulation (VFC0301)] [Mycobacterium sp. KMS]
Gene63	VFG009928(gb|WP_003894345) (relA) Probable GTP pyrophosphokinase RelA (ATP:GTP 3'-pyrophosphotransferase) (PPGPP synthetase I) ((P)PPGPP synthetase) (GTP diphosphokinase) [RelA (VF0287) - Regulation (VFC0301)] [Mycobacterium smegmatis str. MC2 155]
Gene64	VFG009930(gb|WP_011779804) (relA) Probable GTP pyrophosphokinase RelA (ATP:GTP 3'-pyrophosphotransferase) (PPGPP synthetase I) ((P)PPGPP synthetase) (GTP diphosphokinase) [RelA (VF0287) - Regulation (VFC0301)] [Mycobacterium vanbaalenii PYR-1]
Gene65	VFG017487(gb|WP_011740428) (nuoG) NADH-quinone oxidoreductase subunit G [NuoG (VF0833) - Immune modulation (VFC0258)] [Mycobacterium ulcerans Agy99]
Gene66	VFG017492(gb|WP_011558981) (nuoG) NADH-quinone oxidoreductase subunit G [NuoG (VF0833) - Immune modulation (VFC0258)] [Mycobacterium sp. KMS]
Gene67	VFG017665(gb|WP_005062139) (icl) Isocitrate lyase Icl (isocitrase) (isocitratase) [Isocitrate lyase (VF0253) - Others (VFC0346)] [Mycobacterium abscessus subsp. bolletii 50594]
Gene68	VFG017688(gb|WP_015304564) (icl) Isocitrate lyase Icl (isocitrase) (isocitratase) [Isocitrate lyase (VF0253) - Others (VFC0346)] [Mycobacterium smegmatis JS623]
Gene69	VFG022581(gb|YP_001704822) (icl) Isocitrate lyase Icl (isocitrase) (isocitratase) [Isocitrate lyase (VF0253) - Others (VFC0346)] [Mycobacterium abscessus ATCC 19977]
Gene70	VFG022609(gb|YP_001701294) (panC) Probable pantoate--beta-alanine ligase (PanC) [PanC/PanD (VF0319) - Nutritional/Metabolic factor (VFC0272)] [Mycobacterium abscessus ATCC 19977]
Gene71	VFG022617(gb|YP_001701295) (panD) Probable aspartate 1-decarboxylase precursor [PanC/PanD (VF0319) - Nutritional/Metabolic factor (VFC0272)] [Mycobacterium abscessus ATCC 19977]
Gene72	VFG022625(gb|YP_001701440) (purC) Probable phosphoribosylaminoimidazole-succinocarboxamide synthase PurC [Purine synthesis (VF0811) - Nutritional/Metabolic factor (VFC0272)] [Mycobacterium abscessus ATCC 19977]
Gene73	VFG022656(gb|YP_001702174) (lysA) Probable diaminopimelate decarboxylase [Lysine synthesis (VF0815) - Nutritional/Metabolic factor (VFC0272)] [Mycobacterium abscessus ATCC 19977]
Gene74	VFG022662(gb|WP_013828233) (lysA) diaminopimelate decarboxylase [Lysine synthesis (VF0815) - Nutritional/Metabolic factor (VFC0272)] [Mycobacterium sp. JDM601]
Gene75	VFG022664(gb|YP_001702670) (glnA1) Probable glutamine synthetase, type I (GlnA1) [Glutamine synthesis (VF0816) - Nutritional/Metabolic factor (VFC0272)] [Mycobacterium abscessus ATCC 19977]
Gene76	VFG022816(gb|YP_001704253) (narK2) Probable integral membrane nitrite extrusion protein NarK3 [Nitrate/nitrite transporter (VF0821) - Nutritional/Metabolic factor (VFC0272)] [Mycobacterium abscessus ATCC 19977]
Gene77	VFG022852(gb|WP_012393321) (nuoG) NADH-quinone oxidoreductase subunit G [NuoG (VF0833) - Immune modulation (VFC0258)] [Mycobacterium marinum M]
Gene78	VFG022874(gb|WP_012395788) (sigE) RNA polymerase sigma factor SigE [SigE (VF0295) - Regulation (VFC0301)] [Mycobacterium marinum M]
Gene79	VFG022885(gb|WP_014001626) (sigH) sigma-70 family RNA polymerase sigma factor SigH [SigH (VF0296) - Regulation (VFC0301)] [Mycobacterium canettii CIPT 140010059]
Gene80	VFG022888(gb|WP_193374473) (sigH) sigma-70 family RNA polymerase sigma factor [SigH (VF0296) - Regulation (VFC0301)] [Mycobacterium sp. JDM601]
Gene81	VFG022897(gb|YP_001704454) (whiB3) Putative transcriptional regulator, WhiB family [WhiB3 (VF0288) - Regulation (VFC0301)] [Mycobacterium abscessus ATCC 19977]
Gene82	VFG022925(gb|WP_013827765) (prrA) two-component system response regulator PrrA [PrrA/B (VF0823) - Regulation (VFC0301)] [Mycobacterium sp. JDM601]
Gene83	VFG022934(gb|WP_020726450) (mprA) two-component system response regulator MprA [MprAB (VF0298) - Regulation (VFC0301)] [Mycobacterium marinum M]
Gene84	VFG022964(gb|WP_012393891) (relA) Probable GTP pyrophosphokinase RelA (ATP:GTP 3'-pyrophosphotransferase) (PPGPP synthetase I) ((P)PPGPP synthetase) (GTP diphosphokinase) [RelA (VF0287) - Regulation (VFC0301)] [Mycobacterium marinum M]
Gene85	VFG022965(gb|YP_001703609) (relA) Probable GTP pyrophosphokinase RelA (ATP:GTP 3'-pyrophosphotransferase) (PPGPP synthetase I) ((P)PPGPP synthetase) (GTP diphosphokinase) [RelA (VF0287) - Regulation (VFC0301)] [Mycobacterium abscessus ATCC 19977]
Gene86	VFG023892(gb|WP_013470893) (hspX) Heat shock protein HspX (alpha-crystallin homolog) (14 kDa antigen) (HSP16.3) [HspX (VF0301) - Stress survival (VFC0282)] [Mycobacterium gilvum Spyr1]
Gene87	VFG023929(gb|WP_008263493) (panC) pantoate--beta-alanine ligase [PanC/PanD (VF0319) - Nutritional/Metabolic factor (VFC0272)] [Mycobacterium indicus pranii MTCC 9506]
Gene88	VFG023931(gb|WP_014381727) (panC) pantoate--beta-alanine ligase [PanC/PanD (VF0319) - Nutritional/Metabolic factor (VFC0272)] [Mycobacterium intracellulare MOTT-02]
Gene89	VFG023933(gb|WP_014378986) (panC) pantoate--beta-alanine ligase [PanC/PanD (VF0319) - Nutritional/Metabolic factor (VFC0272)] [Mycobacterium intracellulare ATCC 13950]
Gene90	VFG023939(gb|WP_041787007) (panD) aspartate 1-decarboxylase [PanC/PanD (VF0319) - Nutritional/Metabolic factor (VFC0272)] [Mycobacterium intracellulare ATCC 13950]
Gene91	VFG023954(gb|WP_013472160) (leuD) 3-isopropylmalate dehydratase small subunit [Leucine synthesis (VF0814) - Nutritional/Metabolic factor (VFC0272)] [Mycobacterium gilvum Spyr1]
Gene92	VFG023978(gb|WP_008258556) (ideR) Iron-dependent repressor and activator IdeR [IdeR (VF0300) - Regulation (VFC0301)] [Mycobacterium indicus pranii MTCC 9506]
Gene93	VFG024074(gb|WP_013471101) (narG) nitrate reductase subunit alpha [Nitrate reductase (VF0302) - Nutritional/Metabolic factor (VFC0272)] [Mycobacterium gilvum Spyr1]
Gene94	VFG024139(gb|WP_013471130) (sigE) RNA polymerase sigma factor SigE [SigE (VF0295) - Regulation (VFC0301)] [Mycobacterium gilvum Spyr1]
Gene95	VFG024146(gb|WP_008259701) (sigH) sigma-70 family RNA polymerase sigma factor [SigH (VF0296) - Regulation (VFC0301)] [Mycobacterium indicus pranii MTCC 9506]
Gene96	VFG024164(gb|WP_008263800) (phoP) Possible two component system response transcriptional positive regulator PhoP [PhoP (VF0286) - Regulation (VFC0301)] [Mycobacterium indicus pranii MTCC 9506]
Gene97	VFG024168(gb|WP_014379067) (phoP) Possible two component system response transcriptional positive regulator PhoP [PhoP (VF0286) - Regulation (VFC0301)] [Mycobacterium intracellulare ATCC 13950]
Gene98	VFG026391(gb|WP_015306188) (leuD) 3-isopropylmalate dehydratase small subunit [Leucine synthesis (VF0814) - Nutritional/Metabolic factor (VFC0272)] [Mycobacterium smegmatis JS623]
Gene99	VFG026415(gb|WP_005060729) (glnA1) type I glutamate--ammonia ligase [Glutamine synthesis (VF0816) - Nutritional/Metabolic factor (VFC0272)] [Mycobacterium abscessus subsp. bolletii 50594]
Gene100	VFG026430(gb|YP_007958267) (glnA1) glutamine synthetase [Glutamine synthesis (VF0816) - Nutritional/Metabolic factor (VFC0272)] [Mycobacterium tuberculosis str. Haarlem/NITR202]
Gene101	VFG026433(gb|YP_005360830) (glnA1) glutamine synthetase [Glutamine synthesis (VF0816) - Nutritional/Metabolic factor (VFC0272)] [Mycobacterium tuberculosis RGTB327]
Gene102	VFG026490(gb|WP_015306500) (ideR) Iron-dependent repressor and activator IdeR [IdeR (VF0300) - Regulation (VFC0301)] [Mycobacterium smegmatis JS623]
Gene103	VFG026493(gb|WP_015290621) (mbtH) putative protein MbtH [Mycobactin (VF0299) - Nutritional/Metabolic factor (VFC0272)] [Mycobacterium canettii CIPT 140070010]
Gene104	VFG026700(gb|YP_007957699) (mbtI) Isochorismate synthase MbtI [Mycobactin (VF0299) - Nutritional/Metabolic factor (VFC0272)] [Mycobacterium tuberculosis str. Haarlem/NITR202]
Gene105	VFG026984(gb|WP_003878615) (sigA/rpoV) RNA polymerase sigma factor [SigA (VF0257) - Regulation (VFC0301)] [Mycobacterium avium subsp. paratuberculosis MAP4]
Gene106	VFG026985(gb|WP_051073897) (sigA/rpoV) RNA polymerase sigma factor [SigA (VF0257) - Regulation (VFC0301)] [Mycobacterium smegmatis JS623]
Gene107	VFG027058(gb|WP_198345055) (sigH) sigma-70 family RNA polymerase sigma factor [SigH (VF0296) - Regulation (VFC0301)] [Mycobacterium smegmatis JS623]
Gene108	VFG027107(gb|WP_015305128) (whiB3) WhiB family transcriptional regulator [WhiB3 (VF0288) - Regulation (VFC0301)] [Mycobacterium smegmatis JS623]
Gene109	VFG027131(gb|WP_015309447) (phoP) Possible two component system response transcriptional positive regulator PhoP [PhoP (VF0286) - Regulation (VFC0301)] [Mycobacterium smegmatis JS623]
Gene110	VFG027175(gb|YP_005359605) (prrA) two component response transcriptional regulatory protein PRRA [PrrA/B (VF0823) - Regulation (VFC0301)] [Mycobacterium tuberculosis RGTB327]
Gene111	VFG027180(gb|WP_198345124) (prrA) response regulator transcription factor [PrrA/B (VF0823) - Regulation (VFC0301)] [Mycobacterium smegmatis JS623]
Gene112	VFG027273(gb|YP_005361686) (devR/dosR) two component transcriptional regulator [DevRS (VF0317) - Regulation (VFC0301)] [Mycobacterium tuberculosis RGTB327]
Gene113	VFG027302(gb|WP_005057565) (relA) Probable GTP pyrophosphokinase RelA (ATP:GTP 3'-pyrophosphotransferase) (PPGPP synthetase I) ((P)PPGPP synthetase) (GTP diphosphokinase) [RelA (VF0287) - Regulation (VFC0301)] [Mycobacterium abscessus subsp. bolletii 50594]
Gene114	VFG027910(gb|WP_015354937) (nuoG) NADH-quinone oxidoreductase subunit G [NuoG (VF0833) - Immune modulation (VFC0258)] [Mycobacterium liflandii 128FXT]
Gene115	VFG027924(gb|WP_008259449) (nuoG) NADH-quinone oxidoreductase subunit G [NuoG (VF0833) - Immune modulation (VFC0258)] [Mycobacterium yongonense 05-1390]
Gene116	VFG027926(gb|WP_015305528) (nuoG) NADH-quinone oxidoreductase subunit G [NuoG (VF0833) - Immune modulation (VFC0258)] [Mycobacterium smegmatis JS623]
Gene117	VFG029181(gb|YP_007957115) (mbtN) Acyl-CoA dehydrogenase MbtN [Mycobactin (VF0299) - Nutritional/Metabolic factor (VFC0272)] [Mycobacterium tuberculosis str. Haarlem/NITR202]
Gene118	VFG029487(gb|WP_003879222) (rmlA) glucose-1-phosphate thymidylyltransferase RfbA [GPL locus (VF0841) - Immune modulation (VFC0258)] [Mycobacterium avium subsp. paratuberculosis K-10]
Gene119	VFG029490(gb|WP_011726901) (rmlA) glucose-1-phosphate thymidylyltransferase RfbA [GPL locus (VF0841) - Immune modulation (VFC0258)] [Mycobacterium smegmatis str. MC2 155]
Gene120	VFG029496(gb|WP_011777879) (rmlA) glucose-1-phosphate thymidylyltransferase RfbA [GPL locus (VF0841) - Immune modulation (VFC0258)] [Mycobacterium vanbaalenii PYR-1]
Gene121	VFG029498(gb|YP_001704840) (rmlA) Glucose-1-phosphate thymidylyltransferase [GPL locus (VF0841) - Immune modulation (VFC0258)] [Mycobacterium abscessus ATCC 19977]
Gene122	VFG029506(gb|WP_011891286) (rmlA) glucose-1-phosphate thymidylyltransferase RfbA [GPL locus (VF0841) - Immune modulation (VFC0258)] [Mycobacterium gilvum Spyr1]
Gene123	VFG029507(gb|WP_014943052) (rmlA) glucose-1-phosphate thymidylyltransferase RfbA [GPL locus (VF0841) - Immune modulation (VFC0258)] [Mycobacterium indicus pranii MTCC 9506]
Gene124	VFG029508(gb|WP_008261569) (rmlA) glucose-1-phosphate thymidylyltransferase RfbA [GPL locus (VF0841) - Immune modulation (VFC0258)] [Mycobacterium intracellulare str. MOTT36Y]
Gene125	VFG029765(gb|WP_003879144) (fadE5) acyl-CoA dehydrogenase [GPL locus (VF0841) - Immune modulation (VFC0258)] [Mycobacterium avium subsp. paratuberculosis K-10]
Gene126	VFG029769(gb|WP_011726920) (fadE5) acyl-CoA dehydrogenase [GPL locus (VF0841) - Immune modulation (VFC0258)] [Mycobacterium smegmatis str. MC2 155]
Gene127	VFG029770(gb|WP_011854302) (fadE5) acyl-CoA dehydrogenase [GPL locus (VF0841) - Immune modulation (VFC0258)] [Mycobacterium sp. JLS]
Gene128	VFG029771(gb|WP_011557669) (fadE5) acyl-CoA dehydrogenase [GPL locus (VF0841) - Immune modulation (VFC0258)] [Mycobacterium sp. KMS]
Gene129	VFG029775(gb|WP_011777587) (fadE5) acyl-CoA dehydrogenase [GPL locus (VF0841) - Immune modulation (VFC0258)] [Mycobacterium vanbaalenii PYR-1]
Gene130	VFG030258(gb|NP_217601) (sadH) oxidoreductase SadH [MymA operon (VF0840) - Immune modulation (VFC0258)] [Mycobacterium tuberculosis H37Rv]
Gene131	VFG030263(gb|WP_012054339) (sadH) SDR family NAD(P)-dependent oxidoreductase [MymA operon (VF0840) - Immune modulation (VFC0258)] [Mycobacterium tuberculosis F11]
Gene132	VFG030268(gb|WP_015288451) (sadH) SDR family NAD(P)-dependent oxidoreductase [MymA operon (VF0840) - Immune modulation (VFC0258)] [Mycobacterium canettii CIPT 140060008]
Gene133	VFG030269(gb|WP_015303737) (sadH) SDR family NAD(P)-dependent oxidoreductase [MymA operon (VF0840) - Immune modulation (VFC0258)] [Mycobacterium canettii CIPT 140070008]
Gene134	VFG030270(gb|WP_015291172) (sadH) SDR family NAD(P)-dependent oxidoreductase [MymA operon (VF0840) - Immune modulation (VFC0258)] [Mycobacterium canettii CIPT 140070010]
Gene135	VFG030286(gb|NP_217602) (adhD) alcohol dehydrogenase D [MymA operon (VF0840) - Immune modulation (VFC0258)] [Mycobacterium tuberculosis H37Rv]
Gene136	VFG030300(gb|WP_014001575) (adhD) NDMA-dependent alcohol dehydrogenase [MymA operon (VF0840) - Immune modulation (VFC0258)] [Mycobacterium canettii CIPT 140010059]
Gene137	VFG030301(gb|WP_012392129) (adhD) NDMA-dependent alcohol dehydrogenase [MymA operon (VF0840) - Immune modulation (VFC0258)] [Mycobacterium marinum M]
Gene138	VFG030307(gb|WP_015303738) (adhD) NDMA-dependent alcohol dehydrogenase [MymA operon (VF0840) - Immune modulation (VFC0258)] [Mycobacterium canettii CIPT 140070008]
Gene139	VFG030308(gb|WP_015291173) (adhD) NDMA-dependent alcohol dehydrogenase [MymA operon (VF0840) - Immune modulation (VFC0258)] [Mycobacterium canettii CIPT 140070010]
Gene140	VFG030323(gb|WP_015345151) (adhD) NDMA-dependent alcohol dehydrogenase [MymA operon (VF0840) - Immune modulation (VFC0258)] [Mycobacterium tuberculosis 7199-99]
Gene141	VFG030991(gb|WP_011857155) (fadE29) acyl-CoA dehydrogenase family protein [FadE29 (VF0845) - Nutritional/Metabolic factor (VFC0272)] [Mycobacterium sp. JLS]
Gene142	VFG030992(gb|WP_011562052) (fadE29) acyl-CoA dehydrogenase family protein [FadE29 (VF0845) - Nutritional/Metabolic factor (VFC0272)] [Mycobacterium sp. KMS]
Gene143	VFG031002(gb|WP_012396554) (fadE29) acyl-CoA dehydrogenase family protein [FadE29 (VF0845) - Nutritional/Metabolic factor (VFC0272)] [Mycobacterium marinum M]
Gene144	VFG031016(gb|WP_015357393) (fadE29) acyl-CoA dehydrogenase family protein [FadE29 (VF0845) - Nutritional/Metabolic factor (VFC0272)] [Mycobacterium liflandii 128FXT]
Gene145	VFG031034(gb|WP_015309552) (fadE29) acyl-CoA dehydrogenase family protein [FadE29 (VF0845) - Nutritional/Metabolic factor (VFC0272)] [Mycobacterium smegmatis JS623]
Gene146	VFG031093(gb|WP_011729397) (pafA) Pup--protein ligase [Proteasome-associated proteins (VF0847) - Stress survival (VFC0282)] [Mycobacterium smegmatis str. MC2 155]
Gene147	VFG031094(gb|WP_011559863) (pafA) Pup--protein ligase [Proteasome-associated proteins (VF0847) - Stress survival (VFC0282)] [Mycobacterium sp. JLS]
Gene148	VFG031099(gb|WP_086008434) (pafA) Pup--protein ligase [Proteasome-associated proteins (VF0847) - Stress survival (VFC0282)] [Mycobacterium vanbaalenii PYR-1]
Gene149	VFG031101(gb|YP_001702918) (pafA) hypothetical protein [Proteasome-associated proteins (VF0847) - Stress survival (VFC0282)] [Mycobacterium abscessus ATCC 19977]
Gene150	VFG031137(gb|WP_085976571) (pafA) Pup--protein ligase [Proteasome-associated proteins (VF0847) - Stress survival (VFC0282)] [Mycobacterium smegmatis JS623]
Gene151	VFG031145(gb|WP_003895355) (mpa) proteasome ATPase [Proteasome-associated proteins (VF0847) - Stress survival (VFC0282)] [Mycobacterium smegmatis str. MC2 155]
Gene152	VFG031150(gb|WP_011740324) (mpa) proteasome ATPase [Proteasome-associated proteins (VF0847) - Stress survival (VFC0282)] [Mycobacterium ulcerans Agy99]
Gene153	VFG031158(gb|WP_012394775) (mpa) proteasome ATPase [Proteasome-associated proteins (VF0847) - Stress survival (VFC0282)] [Mycobacterium marinum M]
Gene154	VFG031159(gb|WP_041319775) (mpa) proteasome ATPase [Proteasome-associated proteins (VF0847) - Stress survival (VFC0282)] [Mycobacterium sp. JDM601]
Gene155	VFG031172(gb|WP_015355667) (mpa) proteasome ATPase [Proteasome-associated proteins (VF0847) - Stress survival (VFC0282)] [Mycobacterium liflandii 128FXT]
Gene156	VFG031190(gb|WP_015307622) (mpa) proteasome ATPase [Proteasome-associated proteins (VF0847) - Stress survival (VFC0282)] [Mycobacterium smegmatis JS623]
Gene157	VFG031461(gb|WP_003875860) (ndk) nucleoside-diphosphate kinase [Nucleoside diphosphate kinase (VF0851) - Immune modulation (VFC0258)] [Mycobacterium avium subsp. paratuberculosis K-10]
Gene158	VFG031462(gb|WP_011724307) (ndk) nucleoside-diphosphate kinase [Nucleoside diphosphate kinase (VF0851) - Immune modulation (VFC0258)] [Mycobacterium avium 104]
Gene159	VFG031465(gb|WP_011729972) (ndk) nucleoside-diphosphate kinase [Nucleoside diphosphate kinase (VF0851) - Immune modulation (VFC0258)] [Mycobacterium smegmatis str. MC2 155]
Gene160	VFG031466(gb|WP_041309748) (ndk) nucleoside-diphosphate kinase [Nucleoside diphosphate kinase (VF0851) - Immune modulation (VFC0258)] [Mycobacterium sp. JLS]
Gene161	VFG031508(gb|WP_008255201) (ndk) nucleoside-diphosphate kinase [Nucleoside diphosphate kinase (VF0851) - Immune modulation (VFC0258)] [Mycobacterium yongonense 05-1390]
Gene162	VFG031685(gb|YP_001704776) (senX3) Sensor-like histidine kinase senX3 [SenX3 (VF0857) - Regulation (VFC0301)] [Mycobacterium abscessus ATCC 19977]
Gene163	VFG031699(gb|WP_005062022) (senX3) two-component sensor histidine kinase [SenX3 (VF0857) - Regulation (VFC0301)] [Mycobacterium abscessus subsp. bolletii 50594]
Gene164	VFG031729(gb|WP_011891085) (regX3) two-component sensory transduction protein RegX [RegX3 (VF0858) - Regulation (VFC0301)] [Mycobacterium gilvum PYR-GCK]
Gene165	VFG031730(gb|WP_014876914) (regX3) two-component sensory transduction protein RegX [RegX3 (VF0858) - Regulation (VFC0301)] [Mycobacterium smegmatis str. MC2 155]
Gene166	VFG031735(gb|WP_011742113) (regX3) two-component sensory transduction protein RegX [RegX3 (VF0858) - Regulation (VFC0301)] [Mycobacterium ulcerans Agy99]
Gene167	VFG031738(gb|YP_001704775) (regX3) Sensory transduction protein RegX3 [RegX3 (VF0858) - Regulation (VFC0301)] [Mycobacterium abscessus ATCC 19977]
Gene168	VFG031746(gb|WP_013470606) (regX3) two-component sensory transduction protein RegX [RegX3 (VF0858) - Regulation (VFC0301)] [Mycobacterium gilvum Spyr1]
Gene169	VFG043448(gb|NP_216353) (glcB) malate synthase [Rv1837c (VF0864) - Adherence (VFC0001)] [Mycobacterium tuberculosis H37Rv]
Gene170	VFG043550(gb|NP_214954) (groEL2) molecular chaperone GroEL [GroEL (VF0866) - Adherence (VFC0001)] [Mycobacterium tuberculosis H37Rv]
Gene171	VFG044072(gb|NP_214721) (Rv0207c) hypothetical protein [Heme uptake (VF0859) - Nutritional/Metabolic factor (VFC0272)] [Mycobacterium tuberculosis H37Rv]
Gene172	VFG046458(gb|WP_003024794) (tufA) elongation factor Tu [EF-Tu (VF0460) - Adherence (VFC0001)] [Francisella novicida U112]
Gene173	VFG046459(gb|WP_004287053) (tufA) elongation factor Tu [EF-Tu (VF0460) - Adherence (VFC0001)] [Francisella philomiragia subsp. philomiragia ATCC 25017]
Gene174	VFG046465(gb|WP_003028672) (tufA) elongation factor Tu [EF-Tu (VF0460) - Adherence (VFC0001)] [Francisella tularensis subsp. tularensis SCHU S4]
Gene175	VFG046467(gb|WP_014548920) (tufA) elongation factor Tu [EF-Tu (VF0460) - Adherence (VFC0001)] [Francisella cf. tularensis subsp. novicida 3523]
Gene176	VFG046474(gb|WP_014714676) (tufA) elongation factor Tu [EF-Tu (VF0460) - Adherence (VFC0001)] [Francisella noatunensis subsp. orientalis str. Toba 04]
